# Supplementary material for: Diverse high-pressure chemistry in Y-NH3BH3 and Y–paraffin oil systems
Source: Sci Adv. 2024 Mar 13;10(11):eadl5416. doi: 10.1126/sciadv.adl5416 (PMC10936948; doi:10.1126/sciadv.adl5416)
Supplement: Supplementary file 2 — Data S1 to S8 [file sciadv.adl5416_data_s1_to_s8.zip]

Archive with 8 entries (8 files):
- adl5416_Data S1.cif
- adl5416_Data S2.cif
- adl5416_Data S3.cif
- adl5416_Data S4.cif
- adl5416_Data S5.cif
- adl5416_Data S6.cif
- adl5416_Data S7.cif
- adl5416_Data S8.cif
