# Supplementary material for: Diverse high-pressure chemistry in Y-NH3BH3 and Y–paraffin oil systems
Source: Sci Adv. 2024 Mar 13;10(11):eadl5416. doi: 10.1126/sciadv.adl5416 (PMC10936948; doi:10.1126/sciadv.adl5416)
Supplement: Supplementary file 2 — Data S1 to S8 [file sciadv.adl5416_data_s1_to_s8.zip › adl5416_Data S1.cif]

data_hP3-Y-II_120GPa
_audit_creation_date               2023-09-12
_audit_creation_method
;
Olex2 1.5
(compiled 2023.08.24 svn.re1ec1418 for OlexSys, GUI svn.r6817)
;
_shelx_SHELXL_version_number       '2018/3'
_audit_contact_author_address      alena.akula3@gmail.com
_audit_contact_author_email        alena.akula3@gmail.com
_audit_contact_author_name         'Alena Aslandukova'
_audit_contact_author_phone        ?
_publ_contact_author_id_orcid      ?
_publ_section_references
;
Dolomanov, O.V., Bourhis, L.J., Gildea, R.J, Howard, J.A.K. & Puschmann, H.
 (2009), J. Appl. Cryst. 42, 339-341.

Sheldrick, G.M. (2015). Acta Cryst. A71, 3-8.

Sheldrick, G.M. (2015). Acta Cryst. C71, 3-8.
;
_chemical_name_common              'hP3-Y-II'
_chemical_name_systematic          Y
_chemical_formula_moiety           'Y'
_chemical_formula_sum              'Y'
_chemical_formula_weight           88.91
_chemical_absolute_configuration   ?
_chemical_melting_point            ?
_chemical_oxdiff_formula           Y
loop_
  _atom_type_symbol
  _atom_type_description
  _atom_type_scat_dispersion_real
  _atom_type_scat_dispersion_imag
  _atom_type_scat_source
 'Y' 'Y' 0.2124 1.4174 'International Tables Vol C Tables 4.2.6.8 and 6.1.1.4'

_shelx_space_group_comment
;
The symmetry employed for this shelxl refinement is uniquely defined
by the following loop, which should always be used as a source of
symmetry information in preference to the above space-group names.
They are only intended as comments.
;
_space_group_crystal_system        'hexagonal'
_space_group_IT_number             187
_space_group_name_H-M_alt          'P -6 m 2'
_space_group_name_Hall             'P -6 2'
loop_
  _space_group_symop_operation_xyz
 'x, y, z'
 '-y, x-y, z'
 '-x+y, -x, z'
 'x, y, -z'
 '-y, x-y, -z'
 '-x+y, -x, -z'
 '-y, -x, z'
 '-x+y, y, z'
 'x, x-y, z'
 '-y, -x, -z'
 '-x+y, y, -z'
 'x, x-y, -z'

_cell_length_a                     2.773(4)
_cell_length_b                     2.773(4)
_cell_length_c                     7.06(2)
_cell_angle_alpha                  90
_cell_angle_beta                   90
_cell_angle_gamma                  120
_cell_volume                       47.0(2)
_cell_formula_units_Z              3
_cell_measurement_reflns_used      52
_cell_measurement_temperature      293(2)
_cell_measurement_theta_max        20.8370
_cell_measurement_theta_min        4.9110
_shelx_estimated_absorpt_T_max     ?
_shelx_estimated_absorpt_T_min     ?
_exptl_absorpt_coefficient_mu      21.828
_exptl_absorpt_correction_T_max    1.00000
_exptl_absorpt_correction_T_min    0.54936
_exptl_absorpt_correction_type     multi-scan
_exptl_absorpt_process_details
;
CrysAlisPro 1.171.43.67a (Rigaku Oxford Diffraction, 2023)
Empirical absorption correction using spherical harmonics,
implemented in SCALE3 ABSPACK scaling algorithm.
;
_exptl_absorpt_special_details     ?
_exptl_crystal_colour              ?
_exptl_crystal_density_diffrn      9.425
_exptl_crystal_density_meas        ?
_exptl_crystal_density_method      ?
_exptl_crystal_description         'the sample was obtain after laser heating of Y in NH3BH3 in diamond anvill cell at 120 GPa'
_exptl_crystal_F_000               117
_exptl_crystal_size_max            0.002
_exptl_crystal_size_mid            0.002
_exptl_crystal_size_min            0.002
_exptl_transmission_factor_max     ?
_exptl_transmission_factor_min     ?
_diffrn_reflns_av_R_equivalents    0.0366
_diffrn_reflns_av_unetI/netI       0.0216
_diffrn_reflns_Laue_measured_fraction_full  0.529
_diffrn_reflns_Laue_measured_fraction_max  0.417
_diffrn_reflns_limit_h_max         4
_diffrn_reflns_limit_h_min         -3
_diffrn_reflns_limit_k_max         4
_diffrn_reflns_limit_k_min         -3
_diffrn_reflns_limit_l_max         6
_diffrn_reflns_limit_l_min         -8
_diffrn_reflns_number              82
_diffrn_reflns_point_group_measured_fraction_full  0.509
_diffrn_reflns_point_group_measured_fraction_max  0.365
_diffrn_reflns_theta_full          14.241
_diffrn_reflns_theta_max           20.716
_diffrn_reflns_theta_min           4.898
_diffrn_ambient_temperature        293(2)
_diffrn_detector                   'Hybrid Pixel Array Detector'
_diffrn_detector_area_resol_mean   13.3333
_diffrn_measured_fraction_theta_full  0.529
_diffrn_measured_fraction_theta_max  0.417
_diffrn_measurement_details
;
List of Runs (angles in degrees, time in seconds):

  # Type    Start    End  Width  t~exp~   \w     \q     \k     \f   Frames
--------------------------------------------------------------------------
  1  \w    -26.00  32.00   0.50    1.00    --    0.00   0.00   0.00  116
;
_diffrn_measurement_device         'abstract diffractometer'
_diffrn_measurement_device_type   
 'esperanto-CrysAlisPro-abstract goniometer imported esperanto images'
_diffrn_measurement_method         '\w scans'
_diffrn_orient_matrix_axis[1]      matrixX
_diffrn_orient_matrix_axis[2]      matrixY
_diffrn_orient_matrix_axis[3]      matrixZ
_diffrn_orient_matrix_type        
 'CrysAlisPro convention (1999,Acta A55,543-557)'
_diffrn_orient_matrix_UB_11        0.0793912000
_diffrn_orient_matrix_UB_12        0.1244816000
_diffrn_orient_matrix_UB_13        -0.0391290000
_diffrn_orient_matrix_UB_21        -0.1314750000
_diffrn_orient_matrix_UB_22        0.0293787000
_diffrn_orient_matrix_UB_23        0.0012338000
_diffrn_orient_matrix_UB_31        0.0739775000
_diffrn_orient_matrix_UB_32        0.1123181000
_diffrn_orient_matrix_UB_33        0.0429673000
_diffrn_radiation_monochromator    synchrotron
_diffrn_radiation_probe            x-ray
_diffrn_radiation_type             synchrotron
_diffrn_radiation_wavelength       0.410
_diffrn_source                     synchrotron
_reflns_Friedel_coverage           0.429
_reflns_Friedel_fraction_full      0.474
_reflns_Friedel_fraction_max       0.283
_reflns_number_gt                  49
_reflns_number_total               50
_reflns_special_details
;
 Reflections were merged by SHELXL according to the crystal
 class for the calculation of statistics and refinement.
 
 _reflns_Friedel_fraction is defined as the number of unique
 Friedel pairs measured divided by the number that would be
 possible theoretically, ignoring centric projections and
 systematic absences.
;
_reflns_threshold_expression       'I > 2\s(I)'
_computing_cell_refinement         'CrysAlisPro 1.171.43.67a (Rigaku OD, 2023)'
_computing_data_collection        
 'CrysAlisPro 1.171.43.67a (Rigaku OD, 2023) (IMPORT)'
_computing_data_reduction          'CrysAlisPro 1.171.43.67a (Rigaku OD, 2023)'
_computing_molecular_graphics      'Olex2 1.5 (Dolomanov et al., 2009)'
_computing_publication_material    'Olex2 1.5 (Dolomanov et al., 2009)'
_computing_structure_refinement    'SHELXL 2018/3 (Sheldrick, 2015)'
_computing_structure_solution      'SHELXT 2018/2 (Sheldrick, 2018)'
_refine_diff_density_max           1.747
_refine_diff_density_min           -2.055
_refine_diff_density_rms           0.552
_refine_ls_abs_structure_details
;
 Flack x determined using 15 quotients [(I+)-(I-)]/[(I+)+(I-)]
 (Parsons, Flack and Wagner, Acta Cryst. B69 (2013) 249-259).
;
_refine_ls_abs_structure_Flack     -10.0(10)
_refine_ls_extinction_coef         .
_refine_ls_extinction_method       none
_refine_ls_goodness_of_fit_ref     1.275
_refine_ls_hydrogen_treatment      undef
_refine_ls_matrix_type             full
_refine_ls_number_parameters       6
_refine_ls_number_reflns           50
_refine_ls_number_restraints       0
_refine_ls_R_factor_all            0.0570
_refine_ls_R_factor_gt             0.0553
_refine_ls_restrained_S_all        1.275
_refine_ls_shift/su_max            0.000
_refine_ls_shift/su_mean           0.000
_refine_ls_structure_factor_coef   Fsqd
_refine_ls_weighting_details      
 'w=1/[\s^2^(Fo^2^)+(0.0921P)^2^+0.7030P] where P=(Fo^2^+2Fc^2^)/3'
_refine_ls_weighting_scheme        calc
_refine_ls_wR_factor_gt            0.1339
_refine_ls_wR_factor_ref           0.1350
_refine_special_details            ?
_olex2_refinement_description
;
;
_atom_sites_solution_hydrogens     .
_atom_sites_solution_primary       dual
_atom_sites_solution_secondary     ?
loop_
  _atom_site_label
  _atom_site_type_symbol
  _atom_site_fract_x
  _atom_site_fract_y
  _atom_site_fract_z
  _atom_site_U_iso_or_equiv
  _atom_site_adp_type
  _atom_site_occupancy
  _atom_site_site_symmetry_order
  _atom_site_calc_flag
  _atom_site_refinement_flags_posn
  _atom_site_refinement_flags_adp
  _atom_site_refinement_flags_occupancy
  _atom_site_disorder_assembly
  _atom_site_disorder_group
 Y001 Y 0.333333 0.666667 0.500000 0.0090(15) Uani 1 12 d S T P . .
 Y002 Y 0.666667 0.333333 0.1957(8) 0.0071(11) Uani 1 6 d S T P . .

loop_
  _atom_site_aniso_label
  _atom_site_aniso_U_11
  _atom_site_aniso_U_22
  _atom_site_aniso_U_33
  _atom_site_aniso_U_23
  _atom_site_aniso_U_13
  _atom_site_aniso_U_12
 Y001 0.009(2) 0.009(2) 0.010(5) 0.000 0.000 0.0043(10)
 Y002 0.0075(14) 0.0075(14) 0.006(3) 0.000 0.000 0.0037(7)

_geom_special_details
;
 All esds (except the esd in the dihedral angle between two l.s. planes)
 are estimated using the full covariance matrix.  The cell esds are taken
 into account individually in the estimation of esds in distances, angles
 and torsion angles; correlations between esds in cell parameters are only
 used when they are defined by crystal symmetry.  An approximate (isotropic)
 treatment of cell esds is used for estimating esds involving l.s. planes.
;
loop_
  _geom_bond_atom_site_label_1
  _geom_bond_atom_site_label_2
  _geom_bond_distance
  _geom_bond_site_symmetry_2
  _geom_bond_publ_flag
 Y001 Y001 2.772(4) 2_675 ?
 Y001 Y001 2.772(4) 1_545 ?
 Y001 Y001 2.772(4) 1_655 ?
 Y001 Y001 2.773(4) 1_455 ?
 Y001 Y001 2.773(4) 1_445 ?
 Y001 Y001 2.772(4) 2_775 ?
 Y001 Y002 2.679(7) 4_566 ?
 Y001 Y002 2.679(7) 1_565 ?
 Y001 Y002 2.679(7) 4_456 ?
 Y001 Y002 2.679(7) . ?
 Y001 Y002 2.679(7) 4_556 ?
 Y001 Y002 2.679(7) 1_455 ?
 Y002 Y002 2.772(4) 1_455 ?
 Y002 Y002 2.773(4) 1_445 ?
 Y002 Y002 2.772(4) 3_765 ?
 Y002 Y002 2.772(4) 3_775 ?
 Y002 Y002 2.763(14) 4 ?
 Y002 Y002 2.772(4) 1_565 ?
 Y002 Y002 2.773(4) 1_545 ?

loop_
  _geom_angle_atom_site_label_1
  _geom_angle_atom_site_label_2
  _geom_angle_atom_site_label_3
  _geom_angle
  _geom_angle_site_symmetry_1
  _geom_angle_site_symmetry_3
  _geom_angle_publ_flag
 Y001 Y001 Y001 60.0 2_675 2_775 ?
 Y001 Y001 Y001 60.0 1_545 1_445 ?
 Y001 Y001 Y001 120.0 1_545 1_455 ?
 Y001 Y001 Y001 120.000(1) 1_655 1_445 ?
 Y001 Y001 Y001 120.0 2_775 1_455 ?
 Y001 Y001 Y001 180.0 1_655 1_455 ?
 Y001 Y001 Y001 180.0 2_675 1_545 ?
 Y001 Y001 Y001 120.0 2_675 1_655 ?
 Y001 Y001 Y001 120.0 2_775 1_545 ?
 Y001 Y001 Y001 60.0 2_675 1_455 ?
 Y001 Y001 Y001 60.0 1_655 1_545 ?
 Y001 Y001 Y001 60.0 2_775 1_655 ?
 Y001 Y001 Y001 120.0 2_675 1_445 ?
 Y001 Y001 Y001 60.0 1_445 1_455 ?
 Y001 Y001 Y001 180.0 2_775 1_445 ?
 Y002 Y001 Y001 90.0 4_456 1_545 ?
 Y002 Y001 Y001 90.0 4_566 1_655 ?
 Y002 Y001 Y001 58.84(10) 4_456 1_455 ?
 Y002 Y001 Y001 90.0 4_556 1_445 ?
 Y002 Y001 Y001 121.16(10) 4_456 2_775 ?
 Y002 Y001 Y001 121.16(10) 1_455 2_775 ?
 Y002 Y001 Y001 90.0 . 2_775 ?
 Y002 Y001 Y001 58.84(10) 1_565 2_775 ?
 Y002 Y001 Y001 121.16(10) 1_565 1_445 ?
 Y002 Y001 Y001 58.84(10) 1_455 1_455 ?
 Y002 Y001 Y001 90.0 4_456 2_675 ?
 Y002 Y001 Y001 90.0 1_565 1_455 ?
 Y002 Y001 Y001 121.16(10) 4_566 1_545 ?
 Y002 Y001 Y001 121.16(10) 4_556 1_455 ?
 Y002 Y001 Y001 90.000(1) 4_556 2_775 ?
 Y002 Y001 Y001 121.16(10) 1_455 1_655 ?
 Y002 Y001 Y001 121.16(10) 4_456 1_655 ?
 Y002 Y001 Y001 58.84(10) . 1_545 ?
 Y002 Y001 Y001 58.84(10) 4_566 2_675 ?
 Y002 Y001 Y001 58.84(10) 4_556 1_545 ?
 Y002 Y001 Y001 90.0 4_566 1_455 ?
 Y002 Y001 Y001 58.84(10) 1_565 2_675 ?
 Y002 Y001 Y001 90.0 1_565 1_655 ?
 Y002 Y001 Y001 121.16(10) . 2_675 ?
 Y002 Y001 Y001 58.84(10) 4_566 2_775 ?
 Y002 Y001 Y001 121.16(10) 4_556 2_675 ?
 Y002 Y001 Y001 58.84(10) . 1_655 ?
 Y002 Y001 Y001 121.16(10) 4_566 1_445 ?
 Y002 Y001 Y001 121.16(10) . 1_455 ?
 Y002 Y001 Y001 58.84(10) 1_455 1_445 ?
 Y002 Y001 Y001 58.84(10) 4_556 1_655 ?
 Y002 Y001 Y001 58.84(10) 4_456 1_445 ?
 Y002 Y001 Y001 90.0 . 1_445 ?
 Y002 Y001 Y001 90.0 1_455 1_545 ?
 Y002 Y001 Y001 90.0 1_455 2_675 ?
 Y002 Y001 Y001 121.16(10) 1_565 1_545 ?
 Y002 Y001 Y002 145.24(10) 4_456 1_565 ?
 Y002 Y001 Y002 106.6(2) . 4_556 ?
 Y002 Y001 Y002 106.6(2) 4_566 1_565 ?
 Y002 Y001 Y002 145.24(10) 1_565 4_556 ?
 Y002 Y001 Y002 62.3(2) 4_566 4_456 ?
 Y002 Y001 Y002 106.6(2) 1_455 4_456 ?
 Y002 Y001 Y002 145.24(10) 4_456 . ?
 Y002 Y001 Y002 145.24(10) 4_566 . ?
 Y002 Y001 Y002 62.3(2) 1_565 . ?
 Y002 Y001 Y002 62.3(2) 1_455 1_565 ?
 Y002 Y001 Y002 62.3(2) 4_566 4_556 ?
 Y002 Y001 Y002 62.3(2) 1_455 . ?
 Y002 Y001 Y002 145.24(10) 1_455 4_556 ?
 Y002 Y001 Y002 62.3(2) 4_456 4_556 ?
 Y002 Y001 Y002 145.24(10) 4_566 1_455 ?
 Y001 Y002 Y001 62.3(2) 1_655 1_545 ?
 Y001 Y002 Y001 45.98(8) 1_545 1_645 ?
 Y001 Y002 Y001 92.8(2) 1_545 2_775 ?
 Y001 Y002 Y001 45.98(8) . 2_775 ?
 Y001 Y002 Y001 62.3(2) 1_545 . ?
 Y001 Y002 Y001 45.98(8) 1_655 2_775 ?
 Y001 Y002 Y001 45.98(8) 1_655 1_645 ?
 Y001 Y002 Y001 62.3(2) 1_655 . ?
 Y001 Y002 Y001 92.8(2) . 1_645 ?
 Y001 Y002 Y001 91.96(16) 1_645 2_775 ?
 Y001 Y002 Y002 90.0 . 1_445 ?
 Y001 Y002 Y002 90.0 1_545 3_765 ?
 Y001 Y002 Y002 143.31(12) 1_655 4 ?
 Y001 Y002 Y002 121.16(10) 1_655 1_455 ?
 Y001 Y002 Y002 90.0 . 3_775 ?
 Y001 Y002 Y002 90.0 1_545 1_455 ?
 Y001 Y002 Y002 90.0 1_655 1_565 ?
 Y001 Y002 Y002 58.84(10) . 1_455 ?
 Y001 Y002 Y002 121.16(10) 1_545 1_565 ?
 Y001 Y002 Y002 121.16(10) 1_655 1_445 ?
 Y001 Y002 Y002 121.16(10) . 1_545 ?
 Y001 Y002 Y002 58.84(10) 1_655 3_775 ?
 Y001 Y002 Y002 143.31(12) 1_545 4 ?
 Y001 Y002 Y002 143.31(12) . 4 ?
 Y001 Y002 Y002 58.84(10) 1_655 3_765 ?
 Y001 Y002 Y002 90.0 1_655 1_545 ?
 Y001 Y002 Y002 121.16(10) . 3_765 ?
 Y001 Y002 Y002 121.16(10) 1_545 3_775 ?
 Y001 Y002 Y002 58.84(10) 1_545 1_545 ?
 Y001 Y002 Y002 58.84(10) 1_545 1_445 ?
 Y001 Y002 Y002 58.84(10) . 1_565 ?
 Y002 Y002 Y001 135.98(8) 1_545 2_775 ?
 Y002 Y002 Y001 44.02(8) 3_765 1_645 ?
 Y002 Y002 Y001 90.0 1_455 2_775 ?
 Y002 Y002 Y001 44.02(8) 3_775 2_775 ?
 Y002 Y002 Y001 90.0 3_775 1_645 ?
 Y002 Y002 Y001 44.02(8) 1_565 2_775 ?
 Y002 Y002 Y001 44.02(8) 1_545 1_645 ?
 Y002 Y002 Y001 123.86(12) 4 2_775 ?
 Y002 Y002 Y001 90.0 3_765 2_775 ?
 Y002 Y002 Y001 135.98(8) 1_445 2_775 ?
 Y002 Y002 Y001 135.98(8) 1_565 1_645 ?
 Y002 Y002 Y001 135.98(8) 1_455 1_645 ?
 Y002 Y002 Y001 123.86(12) 4 1_645 ?
 Y002 Y002 Y001 90.0 1_445 1_645 ?
 Y002 Y002 Y002 90.0 4 1_455 ?
 Y002 Y002 Y002 90.0 4 1_545 ?
 Y002 Y002 Y002 120.000(1) 3_775 1_545 ?
 Y002 Y002 Y002 60.0 1_445 1_545 ?
 Y002 Y002 Y002 90.0 4 1_445 ?
 Y002 Y002 Y002 60.0 3_775 1_565 ?
 Y002 Y002 Y002 120.0 1_455 1_545 ?
 Y002 Y002 Y002 120.0 3_765 1_445 ?
 Y002 Y002 Y002 60.0 3_765 3_775 ?
 Y002 Y002 Y002 60.0 1_565 1_455 ?
 Y002 Y002 Y002 90.000(1) 4 3_775 ?
 Y002 Y002 Y002 180.0 3_775 1_445 ?
 Y002 Y002 Y002 90.0 4 3_765 ?
 Y002 Y002 Y002 180.0 1_565 1_545 ?
 Y002 Y002 Y002 90.0 4 1_565 ?
 Y002 Y002 Y002 120.0 1_565 1_445 ?
 Y002 Y002 Y002 180.0 3_765 1_455 ?
 Y002 Y002 Y002 60.0 3_765 1_545 ?
 Y002 Y002 Y002 120.0 3_775 1_455 ?
 Y002 Y002 Y002 60.0 1_455 1_445 ?
 Y002 Y002 Y002 120.000(1) 3_765 1_565 ?

_shelx_res_file
;
TITL dom5_hp3-y-ii_cut_21-136_a.res in P-6m2
    dom5_hp3-y-ii_cut_21-136.res
    created by SHELXL-2018/3 at 11:18:13 on 12-Sep-2023
REM Old TITL dom5_hP3-Y-II_cut_21-136 in P6/mmm
REM SHELXT solution in P-6m2: R1 0.073, Rweak 0.099, Alpha 0.066
REM <I/s> 0.000 for 0 systematic absences, Orientation as input
REM Flack x = -9.990 ( 9.990 ) from 11 Parsons' quotients
REM Formula found by SHELXT: Y
CELL 0.41 2.7725 2.7725 7.0593 90 90 120
ZERR 3 0.0043 0.0043 0.0234 0 0 0
LATT -1
SYMM -Y,+X-Y,+Z
SYMM +Y-X,-X,+Z
SYMM +X,+Y,-Z
SYMM -Y,+X-Y,-Z
SYMM +Y-X,-X,-Z
SYMM -Y,-X,+Z
SYMM +Y-X,+Y,+Z
SYMM +X,+X-Y,+Z
SYMM -Y,-X,-Z
SYMM +Y-X,+Y,-Z
SYMM +X,+X-Y,-Z
SFAC Y
DISP Y 0.2124 1.4174 3419.2078
UNIT 3

L.S. 50
PLAN  3
CONF
list 4
MORE -1
fmap 2 53
acta
OMIT -3 3 4
OMIT -3 4 5
OMIT -1 1 1
OMIT -1 2 0
OMIT 0 1 1
OMIT 0 2 5
OMIT 0 2 8
OMIT 0 3 4
REM <olex2.extras>
REM <HklSrc "%.\\dom5_hP3-Y-II_cut_21-136.hkl">
REM </olex2.extras>

WGHT    0.092100    0.703000
FVAR       1.27703
Y001  1    0.333333    0.666667    0.500000    10.08333    0.00866    0.00866 =
         0.00957    0.00000    0.00000    0.00433
Y002  1    0.666667    0.333333    0.195686    10.16667    0.00749    0.00749 =
         0.00627    0.00000    0.00000    0.00374
HKLF 4


REM  dom5_hp3-y-ii_cut_21-136_a.res in P-6m2
REM wR2 = 0.1350, GooF = S = 1.275, Restrained GooF = 1.275 for all data
REM R1 = 0.0553 for 49 Fo > 4sig(Fo) and 0.0570 for all 50 data
REM 6 parameters refined using 0 restraints

END

WGHT      0.0921      0.7004

REM Highest difference peak  1.747,  deepest hole -2.055,  1-sigma level  0.552
Q1    1   0.3333  0.6667  0.0660  10.16667  0.05    1.73
Q2    1   1.0000  0.0000  0.0000  10.08333  0.05    1.72
Q3    1   0.4757 -0.0487  0.2057  10.50000  0.05    1.58
;
_shelx_res_checksum                13135
_shelx_hkl_file
;
   1  -1   0 4775.66   27.78
  -1   1   0 4756.29   29.62
   1  -1  -1 2328.24   18.44
  -1   1  -1 2280.88   19.48
   1   0   1 2271.00   22.51
  -1   1   1 2311.31   17.89
  -1   0  -1 2246.59   15.25
   1   0   2 6587.60   27.40
   1  -1  -2 6611.69   28.90
   1  -1  -3 2848.93   31.21
  -1   0  -3 2774.83   19.64
  -2   1   0 9622.04   74.19
   2  -1   0 9999.00   65.72
  -2   1   1   53.18   14.01
   2  -1   1   65.42   17.58
   2  -1  -1   28.52   14.40
  -2   1  -1   71.00   28.77
  -2   1   2  171.96   14.83
  -2   1  -2  216.72   21.73
   2  -1   2  218.48   21.77
  -1   2   2  208.77   16.31
   2  -1  -2  206.21   28.30
   1   1   3 4597.04   29.25
  -2   1  -3 4527.62   38.61
  -2   1  -4 1050.45   28.79
   1   1   4 1099.15   12.34
  -1   2   4 1107.71   21.70
   1  -2  -5  524.40   22.39
   1  -2  -7 2061.23   25.38
  -2   2   0 1773.62   26.33
  -2   2   1 1515.22   30.43
   2  -2  -1 1410.23   35.22
  -2   2   2 3498.67   51.18
   2   0   2 3431.40   29.05
  -2   2   3 1162.46   31.89
   2  -2  -3 1243.46   29.79
  -2   0  -3 1194.93   21.80
  -2   2   4  294.40   17.86
  -2   0  -4  286.16   23.65
   2  -2  -5 3866.34   48.07
  -2   0  -5 4060.04   49.19
  -2   0  -6  280.73   39.03
   2  -2  -6  259.87   21.31
  -2   0  -7  361.77   20.14
  -2   0  -8 1021.92   24.81
   3  -1   0 1311.48   36.57
   3  -2   0 1295.65   39.53
  -3   1  -1  685.28   26.74
   3  -1   1  907.88   28.48
  -3   2   1  757.41   39.05
   3  -2   1  812.06   38.02
   3  -2  -1  792.86   35.06
  -3   2  -1  911.61   31.82
   3  -1  -1  836.69   31.73
   3  -2  -2 2244.59   42.35
   3  -1   2 2253.26   46.18
   3  -2  -3 1019.39   36.76
  -3   2   3  941.47   27.76
  -3   1  -3  972.93   46.69
  -2   3   3 1048.24   23.51
   3  -2  -4  337.16   35.52
   2   1   4  212.39   19.70
   3  -1   4  272.58   27.62
  -1   3   4  203.00   16.00
  -2   3   4  324.61   34.30
  -3   1  -4  355.45   43.13
  -2   3   5 2205.80   35.24
  -1   3   5 2183.89   39.18
  -2   3   6  210.32   16.49
   2  -3  -6  263.55   29.83
   2  -3  -7  375.30   32.15
  -3   1  -7  336.72   25.25
   2  -3  -8 1076.22   43.51
  -3   3   0 2299.88   42.22
  -3   3   1    6.03   19.81
   3  -3  -2  109.71   35.44
  -3   3   2   93.16   45.09
   3   0   2   85.07   19.54
   3   0   3 2470.50   35.77
  -3   3   3 2342.29   54.47
   3  -3  -3 2370.70   54.63
  -3   3   4  798.22   34.38
   3  -3  -4  772.22   45.27
   3  -3  -5  255.86   29.62
  -3   3   5  246.43   23.34
  -3   0  -6  606.13   24.40
   3  -3  -6  665.29   52.12
  -3   0  -7 1131.66   29.90
   3  -3  -7 1108.09   42.18
   4  -1   3  335.09   27.41
  -3   4   3  203.97   31.12
   4  -1   4   90.29   38.26
  -3   4   4  166.38   51.76
  -3   4   5  572.43   35.07
  -3   4   6   80.98   22.93
   0   0   0    0.00    0.00


TITL dom5_hP3-Y-II_cut_21-136 in P6/mmm
REM P6/mmm (#191 in standard setting)
CELL 0.41000   2.772475   2.772475   7.059264  90.0000  90.0000 120.0000
ZERR    3.00   0.004309   0.004309   0.023432   0.0000   0.0000   0.0000
LATT  1
SYMM -y, x-y, z
SYMM -x+y,-x, z
SYMM -x,-y, z
SYMM  y,-x+y, z
SYMM  x-y, x, z
SYMM  y, x,-z
SYMM  x-y,-y,-z
SYMM -x,-x+y,-z
SYMM -y,-x,-z
SYMM -x+y, y,-z
SYMM  x, x-y,-z
SFAC Y
UNIT 3.00
TREF
HKLF 4
END
_computing_structure_solution     'SHELXT 2018/2 (Sheldrick, 2018)'
;
_shelx_hkl_checksum                99548
loop_
  _axis.id
  _axis.system
  _axis.type
  _axis.equipment
  _axis.parity
  _axis.depends_on
  _axis.zero
  _axis.vector[1]
  _axis.vector[2]
  _axis.vector[3]
 source abstract . source . . . 1.00000000 0.00000000 0.00000000
 omega abstract rotation goniometer -1 . 0.00000000 0.00000000 0.00000000
 1.00000000
 kappa abstract rotation goniometer -1 omega 0.00000000 -0.76604444 0.00000000
 0.64278761
 phi abstract rotation goniometer -1 kappa . 0.00000000 0.00000000 1.00000000
 theta abstract rotation goniometer -1 . 0.00323000 0.00000000 0.00000000
 1.00000000
 matrixX abstract general general . phi . 1.00000000 0.00000000 0.00000000
 matrixY abstract general general . phi . 0.00000000 1.00000000 0.00000000
 matrixZ abstract general general . phi . 0.00000000 0.00000000 1.00000000
 dacX abstract translation general . phi . 0.00000000 1.00000000 0.00000000
 dacY abstract translation general . phi . -1.00000000 0.00000000 0.00000000
 dacZ abstract translation general . phi . 0.00000000 0.00000000 1.00000000

_olex2_submission_special_instructions  'No special instructions were received'
_oxdiff_exptl_absorpt_empirical_details
;
Empirical correction (ABSPACK) includes:
- Absorption correction using spherical harmonics
- Frame scaling
;
_oxdiff_exptl_absorpt_empirical_full_max  1.975
_oxdiff_exptl_absorpt_empirical_full_min  0.604

# start Validation Reply Form
_vrf_PLAT029_hP3-Y-II_120GPa
;
PROBLEM: _diffrn_measured_fraction_theta_full value Low .      0.529 Why?  
RESPONSE: the dataset was incomplete since the data were collected in a diamond 
anvil cell metallic body of which shadows more than 60% of the reflections.
;
# end Validation Reply Form
