# Supplementary material for: Diverse high-pressure chemistry in Y-NH3BH3 and Y–paraffin oil systems
Source: Sci Adv. 2024 Mar 13;10(11):eadl5416. doi: 10.1126/sciadv.adl5416 (PMC10936948; doi:10.1126/sciadv.adl5416)
Supplement: Supplementary file 2 — Data S1 to S8 [file sciadv.adl5416_data_s1_to_s8.zip › adl5416_Data S2.cif]

data_tI8-Y_138GPa
_audit_creation_date               2023-09-14
_audit_creation_method
;
Olex2 1.5
(compiled 2023.08.24 svn.re1ec1418 for OlexSys, GUI svn.r6817)
;
_shelx_SHELXL_version_number       '2018/3'
_audit_contact_author_address      alena.akula3@gmail.com
_audit_contact_author_email        alena.akula3@gmail.com
_audit_contact_author_name         'Alena Aslandukova'
_audit_contact_author_phone        ?
_publ_contact_author_id_orcid      ?
_publ_section_references
;
Dolomanov, O.V., Bourhis, L.J., Gildea, R.J, Howard, J.A.K. & Puschmann, H.
 (2009), J. Appl. Cryst. 42, 339-341.

Sheldrick, G.M. (2015). Acta Cryst. A71, 3-8.

Sheldrick, G.M. (2015). Acta Cryst. C71, 3-8.
;
_chemical_name_common              'Y'
_chemical_name_systematic           Y
_chemical_formula_moiety           'Y'
_chemical_formula_sum              'Y'
_chemical_formula_weight           88.91
_chemical_melting_point            ?
_chemical_oxdiff_formula           Y
loop_
  _atom_type_symbol
  _atom_type_description
  _atom_type_scat_dispersion_real
  _atom_type_scat_dispersion_imag
  _atom_type_scat_source
 'Y' 'Y' 0.2273 0.7359 'International Tables Vol C Tables 4.2.6.8 and 6.1.1.4'

_shelx_space_group_comment
;
The symmetry employed for this shelxl refinement is uniquely defined
by the following loop, which should always be used as a source of
symmetry information in preference to the above space-group names.
They are only intended as comments.
;
_space_group_crystal_system        'tetragonal'
_space_group_IT_number             140
_space_group_name_H-M_alt          'I 4/m c m'
_space_group_name_Hall             '-I 4 2c'
loop_
  _space_group_symop_operation_xyz
 'x, y, z'
 '-x, -y, z'
 '-y, x, z'
 'y, -x, z'
 '-x, y, -z+1/2'
 'x, -y, -z+1/2'
 'y, x, -z+1/2'
 '-y, -x, -z+1/2'
 'x+1/2, y+1/2, z+1/2'
 '-x+1/2, -y+1/2, z+1/2'
 '-y+1/2, x+1/2, z+1/2'
 'y+1/2, -x+1/2, z+1/2'
 '-x+1/2, y+1/2, -z+1'
 'x+1/2, -y+1/2, -z+1'
 'y+1/2, x+1/2, -z+1'
 '-y+1/2, -x+1/2, -z+1'
 '-x, -y, -z'
 'x, y, -z'
 'y, -x, -z'
 '-y, x, -z'
 'x, -y, z-1/2'
 '-x, y, z-1/2'
 '-y, -x, z-1/2'
 'y, x, z-1/2'
 '-x+1/2, -y+1/2, -z+1/2'
 'x+1/2, y+1/2, -z+1/2'
 'y+1/2, -x+1/2, -z+1/2'
 '-y+1/2, x+1/2, -z+1/2'
 'x+1/2, -y+1/2, z'
 '-x+1/2, y+1/2, z'
 '-y+1/2, -x+1/2, z'
 'y+1/2, x+1/2, z'

_cell_length_a                     5.3001(10)
_cell_length_b                     5.3001(10)
_cell_length_c                     4.391(3)
_cell_angle_alpha                  90
_cell_angle_beta                   90
_cell_angle_gamma                  90
_cell_volume                       123.35(8)
_cell_formula_units_Z              8
_cell_measurement_reflns_used      91
_cell_measurement_temperature      293(2)
_cell_measurement_theta_max        15.6830
_cell_measurement_theta_min        3.9050
_shelx_estimated_absorpt_T_max     ?
_shelx_estimated_absorpt_T_min     ?
_exptl_absorpt_coefficient_mu      8.246
_exptl_absorpt_correction_T_max    1.00000
_exptl_absorpt_correction_T_min    0.81282
_exptl_absorpt_correction_type     multi-scan
_exptl_absorpt_process_details
;
CrysAlisPro 1.171.43.67a (Rigaku Oxford Diffraction, 2023)
Empirical absorption correction using spherical harmonics,
implemented in SCALE3 ABSPACK scaling algorithm.
;
_exptl_absorpt_special_details     ?
_exptl_crystal_colour              ?
_exptl_crystal_density_diffrn      9.575
_exptl_crystal_density_meas        ?
_exptl_crystal_density_method      ?
_exptl_crystal_description         'the sample was obtain after laser heating of Y in paraffin oil in diamond anvill cell at 138 GPa'
_exptl_crystal_F_000               312
_exptl_crystal_size_max            0.002
_exptl_crystal_size_mid            0.002
_exptl_crystal_size_min            0.002
_exptl_transmission_factor_max     ?
_exptl_transmission_factor_min     ?
_diffrn_reflns_av_R_equivalents    0.0870
_diffrn_reflns_av_unetI/netI       0.1154
_diffrn_reflns_Laue_measured_fraction_full  0.410
_diffrn_reflns_Laue_measured_fraction_max  0.515
_diffrn_reflns_limit_h_max         9
_diffrn_reflns_limit_h_min         -8
_diffrn_reflns_limit_k_max         9
_diffrn_reflns_limit_k_min         -9
_diffrn_reflns_limit_l_max         6
_diffrn_reflns_limit_l_min         -6
_diffrn_reflns_number              309
_diffrn_reflns_point_group_measured_fraction_full  0.410
_diffrn_reflns_point_group_measured_fraction_max  0.515
_diffrn_reflns_theta_full          9.825
_diffrn_reflns_theta_max           18.221
_diffrn_reflns_theta_min           5.726
_diffrn_ambient_temperature        293(2)
_diffrn_detector                   'Hybrid Pixel Array Detector'
_diffrn_detector_area_resol_mean   13.3333
_diffrn_measured_fraction_theta_full  0.410
_diffrn_measured_fraction_theta_max  0.515
_diffrn_measurement_details
;
List of Runs (angles in degrees, time in seconds):

  # Type    Start    End  Width  t~exp~   \w     \q     \k     \f   Frames
--------------------------------------------------------------------------
  1  \w    -36.00  28.00   0.50    2.00    --    0.00   0.00   0.00  128
;
_diffrn_measurement_device         'abstract diffractometer'
_diffrn_measurement_device_type   
 'esperanto-CrysAlisPro-abstract goniometer imported esperanto images'
_diffrn_measurement_method         '\w scans'
_diffrn_orient_matrix_axis[1]      matrixX
_diffrn_orient_matrix_axis[2]      matrixY
_diffrn_orient_matrix_axis[3]      matrixZ
_diffrn_orient_matrix_type        
 'CrysAlisPro convention (1999,Acta A55,543-557)'
_diffrn_orient_matrix_UB_11        0.0301162000
_diffrn_orient_matrix_UB_12        -0.0029030000
_diffrn_orient_matrix_UB_13        -0.0535835000
_diffrn_orient_matrix_UB_21        -0.0441960000
_diffrn_orient_matrix_UB_22        -0.0080177000
_diffrn_orient_matrix_UB_23        -0.0354235000
_diffrn_orient_matrix_UB_31        -0.0049043000
_diffrn_orient_matrix_UB_32        0.0528939000
_diffrn_orient_matrix_UB_33        -0.0086512000
_diffrn_radiation_monochromator    synchrotron
_diffrn_radiation_probe            x-ray
_diffrn_radiation_type             synchrotron
_diffrn_radiation_wavelength       0.2844
_diffrn_source                     synchrotron
_reflns_Friedel_coverage           0.000
_reflns_Friedel_fraction_full      .
_reflns_Friedel_fraction_max       .
_reflns_number_gt                  79
_reflns_number_total               106
_reflns_special_details
;
 Reflections were merged by SHELXL according to the crystal
 class for the calculation of statistics and refinement.
 
 _reflns_Friedel_fraction is defined as the number of unique
 Friedel pairs measured divided by the number that would be
 possible theoretically, ignoring centric projections and
 systematic absences.
;
_reflns_threshold_expression       'I > 2\s(I)'
_computing_cell_refinement         'CrysAlisPro 1.171.43.67a (Rigaku OD, 2023)'
_computing_data_collection        
 'CrysAlisPro 1.171.43.67a (Rigaku OD, 2023) (IMPORT)'
_computing_data_reduction          'CrysAlisPro 1.171.43.67a (Rigaku OD, 2023)'
_computing_molecular_graphics      'Olex2 1.5 (Dolomanov et al., 2009)'
_computing_publication_material    'Olex2 1.5 (Dolomanov et al., 2009)'
_computing_structure_refinement    'SHELXL 2018/3 (Sheldrick, 2015)'
_computing_structure_solution      'SHELXT 2018/2 (Sheldrick, 2018)'
_refine_diff_density_max           2.134
_refine_diff_density_min           -2.580
_refine_diff_density_rms           0.587
_refine_ls_extinction_coef         .
_refine_ls_extinction_method       none
_refine_ls_goodness_of_fit_ref     0.867
_refine_ls_hydrogen_treatment      undef
_refine_ls_matrix_type             full
_refine_ls_number_parameters       5
_refine_ls_number_reflns           106
_refine_ls_number_restraints       0
_refine_ls_R_factor_all            0.0686
_refine_ls_R_factor_gt             0.0455
_refine_ls_restrained_S_all        0.867
_refine_ls_shift/su_max            0.000
_refine_ls_shift/su_mean           0.000
_refine_ls_structure_factor_coef   Fsqd
_refine_ls_weighting_details       'w=1/[\s^2^(Fo^2^)] where P=(Fo^2^+2Fc^2^)/3'
_refine_ls_weighting_scheme        calc
_refine_ls_wR_factor_gt            0.0858
_refine_ls_wR_factor_ref           0.0965
_refine_special_details            ?
_olex2_refinement_description
;
;
_atom_sites_solution_hydrogens     .
_atom_sites_solution_primary       dual
_atom_sites_solution_secondary     ?
loop_
  _atom_site_label
  _atom_site_type_symbol
  _atom_site_fract_x
  _atom_site_fract_y
  _atom_site_fract_z
  _atom_site_U_iso_or_equiv
  _atom_site_adp_type
  _atom_site_occupancy
  _atom_site_site_symmetry_order
  _atom_site_calc_flag
  _atom_site_refinement_flags_posn
  _atom_site_refinement_flags_adp
  _atom_site_refinement_flags_occupancy
  _atom_site_disorder_assembly
  _atom_site_disorder_group
 Y001 Y 0.17029(12) 0.67029(12) 0.500000 0.0056(3) Uani 1 4 d S T P . .

loop_
  _atom_site_aniso_label
  _atom_site_aniso_U_11
  _atom_site_aniso_U_22
  _atom_site_aniso_U_33
  _atom_site_aniso_U_23
  _atom_site_aniso_U_13
  _atom_site_aniso_U_12
 Y001 0.0060(3) 0.0060(3) 0.0050(6) 0.000 0.000 -0.0003(2)

_geom_special_details
;
 All esds (except the esd in the dihedral angle between two l.s. planes)
 are estimated using the full covariance matrix.  The cell esds are taken
 into account individually in the estimation of esds in distances, angles
 and torsion angles; correlations between esds in cell parameters are only
 used when they are defined by crystal symmetry.  An approximate (isotropic)
 treatment of cell esds is used for estimating esds involving l.s. planes.
;
loop_
  _geom_bond_atom_site_label_1
  _geom_bond_atom_site_label_2
  _geom_bond_distance
  _geom_bond_site_symmetry_2
  _geom_bond_publ_flag
 Y001 Y001 2.4996(14) 25_566 ?
 Y001 Y001 2.7815(6) 3_665 ?
 Y001 Y001 2.7815(6) 19_566 ?
 Y001 Y001 2.8423(13) 27_456 ?
 Y001 Y001 2.7815(7) 19_466 ?
 Y001 Y001 2.8423(13) 27_455 ?
 Y001 Y001 2.4996(14) 25_565 ?
 Y001 Y001 2.8423(13) 11_554 ?
 Y001 Y001 2.8423(13) 11 ?
 Y001 Y001 3.9336(9) 17_666 ?
 Y001 Y001 2.5528(18) 17_566 ?
 Y001 Y001 2.7815(6) 3_655 ?

loop_
  _geom_angle_atom_site_label_1
  _geom_angle_atom_site_label_2
  _geom_angle_atom_site_label_3
  _geom_angle
  _geom_angle_site_symmetry_1
  _geom_angle_site_symmetry_3
  _geom_angle_publ_flag
 Y001 Y001 Y001 122.88(8) 25_566 25_565 ?
 Y001 Y001 Y001 101.124(11) 3_665 11_554 ?
 Y001 Y001 Y001 101.124(11) 19_566 27_455 ?
 Y001 Y001 Y001 124.352(16) 11 17_666 ?
 Y001 Y001 Y001 125.37(5) 19_466 3_655 ?
 Y001 Y001 Y001 101.124(11) 3_665 11 ?
 Y001 Y001 Y001 153.271(18) 25_566 11_554 ?
 Y001 Y001 Y001 73.06(2) 27_456 17_666 ?
 Y001 Y001 Y001 90.0 19_566 3_655 ?
 Y001 Y001 Y001 101.123(11) 19_466 27_456 ?
 Y001 Y001 Y001 62.37(3) 25_565 27_455 ?
 Y001 Y001 Y001 127.23(3) 19_566 11 ?
 Y001 Y001 Y001 101.123(11) 19_466 27_455 ?
 Y001 Y001 Y001 107.68(2) 17_566 17_666 ?
 Y001 Y001 Y001 63.315(16) 17_566 11_554 ?
 Y001 Y001 Y001 118.56(4) 25_566 17_566 ?
 Y001 Y001 Y001 62.68(2) 17_566 3_655 ?
 Y001 Y001 Y001 153.271(18) 25_565 27_456 ?
 Y001 Y001 Y001 144.63(5) 3_665 3_655 ?
 Y001 Y001 Y001 127.23(3) 3_665 27_456 ?
 Y001 Y001 Y001 153.271(18) 25_566 27_455 ?
 Y001 Y001 Y001 62.37(3) 25_566 11 ?
 Y001 Y001 Y001 63.315(16) 17_566 27_455 ?
 Y001 Y001 Y001 118.56(4) 25_565 17_566 ?
 Y001 Y001 Y001 127.23(3) 3_665 27_455 ?
 Y001 Y001 Y001 101.15(5) 11_554 11 ?
 Y001 Y001 Y001 52.77(3) 3_655 27_455 ?
 Y001 Y001 Y001 81.65(2) 25_565 17_666 ?
 Y001 Y001 Y001 62.37(3) 25_565 11_554 ?
 Y001 Y001 Y001 45.0 3_655 17_666 ?
 Y001 Y001 Y001 127.23(3) 19_566 11_554 ?
 Y001 Y001 Y001 64.87(4) 25_566 19_566 ?
 Y001 Y001 Y001 101.123(11) 3_655 11_554 ?
 Y001 Y001 Y001 53.37(3) 27_455 11_554 ?
 Y001 Y001 Y001 152.68(2) 17_566 3_665 ?
 Y001 Y001 Y001 62.37(3) 25_566 27_456 ?
 Y001 Y001 Y001 63.315(16) 17_566 27_456 ?
 Y001 Y001 Y001 101.124(11) 19_566 27_456 ?
 Y001 Y001 Y001 54.63(5) 19_566 3_665 ?
 Y001 Y001 Y001 64.87(4) 25_565 19_566 ?
 Y001 Y001 Y001 52.77(3) 3_655 27_456 ?
 Y001 Y001 Y001 101.15(5) 27_455 27_456 ?
 Y001 Y001 Y001 102.672(7) 25_566 19_466 ?
 Y001 Y001 Y001 126.63(3) 11_554 27_456 ?
 Y001 Y001 Y001 153.271(18) 25_565 11 ?
 Y001 Y001 Y001 63.315(16) 17_566 11 ?
 Y001 Y001 Y001 102.672(7) 25_565 19_466 ?
 Y001 Y001 Y001 152.68(2) 17_566 19_566 ?
 Y001 Y001 Y001 52.77(3) 19_466 11 ?
 Y001 Y001 Y001 101.123(11) 3_655 11 ?
 Y001 Y001 Y001 62.68(2) 17_566 19_466 ?
 Y001 Y001 Y001 126.63(3) 27_455 11 ?
 Y001 Y001 Y001 53.37(3) 27_456 11 ?
 Y001 Y001 Y001 81.65(2) 25_566 17_666 ?
 Y001 Y001 Y001 144.63(5) 19_566 19_466 ?
 Y001 Y001 Y001 64.87(4) 25_566 3_665 ?
 Y001 Y001 Y001 45.0 19_566 17_666 ?
 Y001 Y001 Y001 99.63(5) 3_665 17_666 ?
 Y001 Y001 Y001 90.0 3_665 19_466 ?
 Y001 Y001 Y001 170.37(5) 19_466 17_666 ?
 Y001 Y001 Y001 73.06(2) 27_455 17_666 ?
 Y001 Y001 Y001 124.352(16) 11_554 17_666 ?
 Y001 Y001 Y001 102.672(7) 25_566 3_655 ?
 Y001 Y001 Y001 64.87(4) 25_565 3_665 ?
 Y001 Y001 Y001 52.77(3) 19_466 11_554 ?
 Y001 Y001 Y001 102.672(7) 25_565 3_655 ?

_shelx_res_file
;
TITL dom3_ti-y8_cut_128_a.res in I4/mcm
    dom3_ti-y8_cut_128.res
    created by SHELXL-2018/3 at 15:10:49 on 14-Sep-2023
REM Old TITL dom3_tI-Y8_cut_128 in I4/mcm
REM SHELXT solution in I4/mcm: R1 0.169, Rweak 0.105, Alpha 0.015
REM <I/s> 1.398 for 5 systematic absences, Orientation as input
REM Formula found by SHELXT: Y
CELL 0.2844 5.3001 5.3001 4.391 90 90 90
ZERR 8 0.001 0.001 0.0025 0 0 0
LATT 2
SYMM -X,-Y,+Z
SYMM -Y,+X,+Z
SYMM +Y,-X,+Z
SYMM -X,+Y,0.5-Z
SYMM +X,-Y,0.5-Z
SYMM +Y,+X,0.5-Z
SYMM -Y,-X,0.5-Z
SFAC Y
DISP Y 0.2273 0.7359 1271.4819
UNIT 8

L.S. 50
PLAN  5
CONF
list 4
MORE -1
fmap 2 53
acta
OMIT 0 2 2
OMIT 0 4 2
OMIT 1 1 0
OMIT 1 2 1
OMIT 1 2 3
OMIT 1 3 0
OMIT 1 3 2
OMIT 1 4 1
OMIT 1 8 1
OMIT 2 2 0
OMIT 2 3 1
OMIT 2 3 3
OMIT 2 4 0
OMIT 2 4 2
OMIT 2 4 4
OMIT 3 4 3
OMIT 3 4 5
OMIT 3 6 3
OMIT 3 7 0
OMIT 3 9 4
REM <olex2.extras>
REM <HklSrc "%.\\dom3_tI-Y8_cut_128.hkl">
REM </olex2.extras>

WGHT    0.000000
FVAR       0.38791
Y001  1    0.170291    0.670291    0.500000    10.25000    0.00598    0.00598 =
         0.00496    0.00000    0.00000   -0.00031
HKLF 4


REM  dom3_ti-y8_cut_128_a.res in I4/mcm
REM wR2 = 0.0965, GooF = S = 0.867, Restrained GooF = 0.867 for all data
REM R1 = 0.0455 for 79 Fo > 4sig(Fo) and 0.0686 for all 106 data
REM 5 parameters refined using 0 restraints

END

WGHT      0.0000      0.0000

REM Highest difference peak  2.134,  deepest hole -2.580,  1-sigma level  0.587
Q1    1   0.1031  0.3969  0.3874  10.50000  0.05    2.13
Q2    1   0.0822  0.7841  0.5000  10.50000  0.05    2.00
Q3    1   0.0000  1.0000  0.6064  10.25000  0.05    1.94
Q4    1   0.3156  0.6844  0.2500  10.50000  0.05    1.88
Q5    1  -0.0008  0.7197  0.5000  10.50000  0.05    1.70
;
_shelx_res_checksum                46718
_shelx_hkl_file
;
   1   0   1   -0.66    5.77
   1   1   0 1263.68  160.58
   2   0   2 5523.81  700.97
   2   1   1 9552.12 1205.84
   1  -2   1 9186.51 1205.56
  -2  -1  -1 9478.05 1205.90
  -1  -2  -1 9644.65 1205.67
  -2   1  -1 9515.72 1205.84
  -1   2  -1 9443.80 1205.52
   1   2   1 9999.00 1205.80
   2  -1   1 9522.20 1205.77
  -2  -1  -3 1707.21  248.69
  -2   1  -3 2174.05  248.70
   2   2   0 1118.90  143.01
  -2  -2  -2  410.24   51.13
   2   2   2  477.18   52.28
  -2   2  -2  337.69   50.85
   2  -2   2  325.33   51.48
   3   0   1   -1.98   15.09
   3   0   3   75.83   32.23
  -3   0  -3  213.17   29.20
   1   3   0 4102.04  520.10
   3  -1   2  814.40   95.05
  -1  -3  -2  590.30   94.48
  -3  -1  -2  524.01   94.69
  -3   1  -2  953.32   94.77
  -1   3  -2  748.28   93.82
  -3  -1  -4  648.61   84.88
  -3   1  -4  604.90   84.14
   3   2   1  353.08   35.36
  -2  -3  -1  284.81   33.95
   2   3   1  343.20   34.19
   3  -2   1  275.27   33.59
  -3  -2  -1  308.03   35.93
   2  -3   1  141.53   31.85
  -2   3  -1  143.18   32.80
  -3   2  -1  264.23   36.19
  -2  -3  -3   30.38   22.80
  -3   2  -3   22.65   20.69
  -2   3  -3   53.40   18.27
  -3  -2  -3   52.16   21.88
   3   2   3   32.10   27.83
   3  -2   3    8.44   21.31
   3   3   0 4124.47  523.97
   3   3   2 3864.85  501.75
  -3  -3  -2 3803.12  501.57
  -3   3  -2 4036.40  501.33
   3  -3   2 4033.02  501.31
  -3   3  -4 2152.30  261.92
  -3  -3  -4 1932.57  262.17
  -4   0  -2  565.49   77.86
   4   0   2  592.64   77.76
  -4   0  -4  480.67   60.06
   4   0   4  306.88   62.80
   1   4   1 2361.38  299.33
   4  -1   1 2244.32  300.28
  -1  -4  -1 2422.97  299.15
  -4  -1  -1 2513.91  300.89
  -4   1  -1 2088.71  300.59
  -4  -1  -3 1937.79  235.80
  -4   1  -3 1745.14  235.70
  -4   1  -5  994.75  131.09
   2   4   0  529.80   69.09
   4   2   2  108.25   28.04
   2  -4   2   96.23   20.38
   2   4   2  115.19   26.23
  -2   4  -2  157.46   20.04
   4  -2   2  113.51   24.95
  -2  -4  -2   97.78   23.66
  -4  -2  -2  136.70   29.17
  -4   2  -2  114.98   27.34
  -4   2  -4  173.84   32.27
   4  -2   4  144.01   38.15
  -4  -2  -4  104.94   34.42
   4   2   4  148.68   38.36
  -4  -3  -1   30.25   27.28
  -3  -4  -1   25.09   20.66
   4   3   1   23.80   21.93
   4  -3   1    8.94   19.17
   3  -4   1   31.36   14.15
   3   4   1    0.70   18.21
   4  -3   3   36.55   24.88
  -3  -4  -3  -10.44   22.84
   4   3   3   34.93   29.90
  -4  -3  -3   28.64   23.16
  -3   4  -3   38.69   17.88
   3   4   3   36.03   26.14
  -4   3  -3   13.85   22.80
  -4  -3  -5   49.72   30.54
  -4   3  -5   50.22   29.01
   4   4   0  131.41   30.15
  -4  -4  -2   31.23   25.16
  -4   4  -2   57.06   25.31
   4   4   2   86.57   24.81
   4  -4   4   65.05   27.57
  -4  -4  -4   70.22   30.15
  -4   4  -4   -1.93   22.96
   4   4   4    4.64   37.00
   5   0   1   -5.83   27.38
  -5   0  -3   -4.90   26.72
   5   0   3  -15.65   27.06
  -5   0  -5   20.68   31.64
   5   0   5   21.89   42.48
   1   5   0  238.27   32.17
  -1  -5  -2  235.33   34.76
  -5  -1  -2  240.31   42.56
  -5   1  -2  260.22   42.75
   5  -1   2  221.46   38.51
  -5   1  -4  159.73   35.78
   5   1   4  218.44   43.84
   5  -1   4  146.71   41.38
  -5   1  -6  132.08   43.07
  -2  -5  -1 1428.53  182.69
   5   2   1 1490.03  184.64
   2  -5   1 1404.13  181.75
   2   5   1 1487.10  182.83
   5  -2   1 1495.08  184.32
  -5  -2  -1 1285.10  185.91
   5  -2   3  976.17  128.17
  -5  -2  -3 1008.98  129.17
  -5   2  -3 1098.85  128.68
  -2   5  -3  890.09  125.87
  -2  -5  -3  981.43  127.24
   5   2   3 1105.03  129.46
  -5   2  -5  612.76   77.20
   5   2   5  689.67   83.68
  -5  -2  -5  527.32   78.44
   3   5   0  868.33  112.27
  -5  -3  -2  859.73  115.23
  -3  -5  -2  893.01  112.21
   5   3   2  901.06  113.42
  -5   3  -2  768.94  114.37
   3   5   2  948.28  113.21
   3  -5   2  812.50  111.13
  -3   5  -4  730.07   79.35
  -5   3  -4  596.20   81.47
  -5  -3  -4  546.79   81.67
   5   3   4  493.31   85.78
  -3  -5  -4  444.29   79.55
   5  -3   4  667.54   84.16
  -5   3  -6  321.71   55.11
  -4  -5  -1 1196.63  155.20
   5  -4   1 1190.88  153.97
   5   4   1 1165.78  154.66
   4  -5   1 1193.93  152.78
   4   5   1 1193.47  153.33
  -5   4  -3 1095.13  127.61
  -4   5  -3  974.80  126.27
  -5  -4  -3  815.20  127.85
  -4  -5  -3  965.03  127.02
   5   4   3  941.14  128.42
   4   5   3 1123.34  129.03
   4  -5   3  904.19  126.26
  -4   5  -5  539.40   72.77
  -4  -5  -5  483.94   76.19
  -5  -4  -5  536.54   75.25
   5   4   5  499.68   81.71
   5   5   0  272.40   46.06
  -5  -5  -2  217.25   44.43
   5   5   2  261.11   41.49
   5  -5   2  211.93   36.90
  -5   5  -4  156.46   35.26
   5   5   4  121.39   44.44
  -5  -5  -4   89.46   36.61
   5  -5   4  138.46   36.59
  -5   5  -6  107.71   36.10
  -6   0  -2 2219.81  298.23
   6   0   2 2403.92  297.48
  -6   0  -4 1439.64  197.64
   6   0   4 1623.31  199.08
   6   0   6  779.30  112.30
   6  -1   1   11.06   29.61
   1   6  -1   38.47   10.81
  -1  -6  -1   23.41   14.33
  -6   1  -3   22.95   32.76
  -6  -1  -3   51.43   34.48
  -1   6  -3   64.13   16.83
   6   1   3  -18.39   33.79
   6  -1   3   36.41   33.82
   6   1   5    8.31   44.09
   6  -1   5   -1.96   45.31
  -6   1  -5   -9.41   35.86
   2   6   0  659.13   70.71
   2  -6   0  464.95   69.86
  -6  -2  -2  510.47   84.86
   6   2   2  710.07   82.08
  -6   2  -2  667.01   84.70
  -2   6  -2  535.67   76.12
   6  -2   2  656.54   80.91
  -2  -6  -2  603.68   77.54
   6  -2   4  441.73   65.31
   6   2   4  478.34   69.08
  -6   2  -4  520.59   65.43
  -6  -2  -4  400.35   65.85
  -2   6  -4  380.74   57.66
   6  -2   6  230.83   45.30
   6  -3   1    3.90   30.05
   3  -6   1   -3.65   12.73
   6   3   1   13.64   29.17
  -3  -6  -1  -37.28   25.73
  -6   3  -3   64.24   35.19
  -6  -3  -3    1.61   35.54
  -3   6  -3   16.36   19.47
   6  -3   3  -15.16   31.17
   6   3   3   72.51   31.89
  -3  -6  -3   18.11   23.28
  -6  -3  -5   28.92   32.87
   6   3   5  -68.64   45.54
  -3   6  -5    5.60   24.22
  -6   3  -5   -7.69   34.93
   6  -3   5  -39.49   42.41
   4   6   0  277.87   42.55
  -6  -4  -2  315.80   54.54
  -4  -6  -2  269.40   46.06
   4  -6   2  255.48   41.61
   6   4   2  347.89   50.08
  -6  -4  -4  150.85   45.68
  -4   6  -4  214.28   36.28
   6   4   4  292.35   51.28
   6  -4   4  246.78   47.39
  -4  -6  -4  181.41   38.50
  -6   4  -6  127.61   41.74
  -4   6  -6  125.37   34.37
   6  -5   1   20.86   27.38
   5  -6   1   13.95   22.82
   6   5   1   54.89   32.04
  -6  -5  -3   10.19   40.24
  -5  -6  -3   18.68   34.46
   5  -6   3   -8.15   26.48
   6  -5   3   67.99   29.48
   6   5   3   26.37   36.90
  -6   5  -3   28.03   36.73
  -5   6  -3   32.33   31.27
   6   5   5   41.41   46.66
  -6   5  -5   22.11   36.24
   6  -5   5   15.99   39.25
  -5   6  -5   18.94   30.10
  -5  -6  -5   20.23   33.20
   6   6   0 1025.16  135.33
  -6  -6  -2  959.38  136.76
   6  -6   2 1022.57  131.13
  -6   6  -4  616.98   91.15
  -6  -6  -4  684.06   92.20
   6  -6   4  643.18   91.04
  -6   6  -6  455.84   70.20
   7   0   1    1.67   36.89
   0  -7  -1   10.96   10.87
  -7   0  -3   75.83   44.28
   7   0   3   27.56   35.20
   7   0   5  -35.95   47.71
  -1  -7  -2   22.60   17.05
   7  -1   2   43.53   33.83
   7   1   2   -9.25   33.76
  -7  -1  -2   62.45   44.37
  -7   1  -4   45.61   42.35
   7  -1   4   61.80   37.34
   7   1   4   74.35   39.31
  -2  -7  -1 1137.93  136.62
   7   2   1 1180.68  141.01
   2   7  -1 1059.19  135.22
   2   7   1  956.01  136.13
  -7   2  -3  739.23  112.91
  -7  -2  -3  898.49  114.28
  -2   7  -3  818.59  104.58
  -2  -7  -3  727.87  106.28
   7  -2   3  875.09  110.97
   7   2   3  966.92  112.43
  -7   2  -5  487.85   75.17
   7  -2   5  469.64   76.49
   3  -7   0  134.93   22.93
   3   7   0  131.30   25.01
   3   7   2  124.95   35.01
  -3  -7  -2  145.66   32.90
   7  -3   2  238.54   41.06
   7   3   2  200.13   39.77
  -7  -3  -2  213.73   52.66
   7   3   4   87.27   45.84
  -3  -7  -4   87.41   32.39
  -7   3  -4  206.23   43.92
  -7  -3  -4  144.02   44.85
  -3   7  -4  134.10   26.19
   7  -3   4   91.94   44.31
   4   7  -1  986.00  117.46
   7   4   1  962.41  120.50
   4  -7   1  871.73  115.11
   4   7   1  840.40  116.66
  -7  -4  -3  761.88  100.22
  -4   7  -3  617.41   92.67
  -4  -7  -3  663.43   94.10
   7  -4   3  739.42   97.03
   7   4   3  837.08   97.68
   4   7   3  670.12   95.96
  -7   4  -5  526.11   79.80
  -4   7  -5  557.92   71.76
  -4  -7  -5  433.05   74.67
   7  -4   5  537.82   79.63
   5   7   0   39.37   26.35
  -5  -7  -2   62.50   37.99
   5  -7   2   42.25   22.72
   7  -5   2   95.01   29.64
  -7  -5  -2   82.54   48.27
   5   7   2   85.14   33.25
   7   5   2   27.01   35.24
  -7   5  -4   26.11   41.92
  -5   7  -4   56.47   30.01
   7  -5   4   22.88   38.40
   7   5   4   88.13   46.06
  -5  -7  -4   -1.48   35.27
   5   7   4   -8.57   40.80
  -5   7  -6   35.92   31.14
   7  -6   1   35.24   32.37
   6  -7   1    0.94   24.13
   6   7   1   13.41   30.34
  -7  -6  -3  -18.88   47.46
  -6  -7  -3   -5.30   44.03
   6  -7   3   89.05   31.08
   6   7   3   76.43   41.90
   7  -6   3   -2.44   30.89
  -7   6  -5  -18.72   42.84
  -6   7  -5   27.07   35.39
   7  -6   5    6.70   42.03
   7  -7   2   16.40   28.57
   7   7   2   14.69   38.54
   7  -7   4   36.35   36.73
   8   0   2  523.55   67.42
   0  -8  -2  402.31   55.69
   8   0   4  434.08   68.95
  -1  -8  -1  439.44   55.35
   1  -8  -1  397.39   52.70
   8  -1   3  540.27   68.67
   8   1   3  472.75   65.03
  -1   8  -3  387.32   51.07
  -1  -8  -3  325.36   54.71
  -8   1  -3  530.79   74.85
   2   8   0  145.81   25.28
  -2  -8  -2  110.41   28.13
   8  -2   2  189.06   41.45
   8   2   2  164.95   42.27
  -2  -8  -4   96.38   29.47
   8  -2   4   21.31   38.97
  -2   8  -4   85.32   19.83
   3   8  -1    6.94   18.03
   3   8   1   16.49   25.27
   8  -3   3   35.46   36.99
   8   3   3   53.54   42.73
  -3  -8  -3  -48.08   26.07
  -3   8  -5   -1.50   21.40
   4   8   0  108.05   23.89
   4  -8   0   65.11   20.95
  -4  -8  -2   23.75   35.46
   4   8   2   96.00   32.22
   8  -4   2   55.00   37.64
   4  -8   2   44.95   18.91
   8   4   2   44.73   38.47
  -4   8  -4  101.96   29.22
  -4  -8  -4   50.43   34.30
  -8   4  -4   -2.07   51.42
   8   5   1  247.07   50.79
   5   8   1  285.43   44.52
   5  -8   1  268.90   39.38
  -5  -8  -3  214.08   44.53
   8  -5   3  209.54   47.46
   5   8   3  185.11   46.26
   6   8   0  247.99   43.53
   8  -6   2  260.99   44.86
   6   8   2  182.28   43.34
   8  -6   4  196.25   45.32
   6   8   4  136.94   49.93
   7   8   1  205.31   48.15
   8   7   1  333.61   50.49
   7   8   3  202.25   49.55
   8  -7   3  216.41   43.06
  -1  -9  -2  156.30   28.76
   9  -1   2  253.04   47.03
   2   9  -1   10.51   13.56
  -2  -9  -3   30.71   24.49
   3   9   0  606.38   80.40
  -3  -9  -2  690.15   94.40
   9  -3   2  730.01   99.00
  -3  -9  -4  376.70   57.10
   4   9   1   18.90   26.58
   4   9  -1   13.03   20.33
   9  -4   3  -36.73   36.13
  -4  -9  -3    8.77   33.16
  -4  -9  -5  -73.32   34.50
   5   9   0  162.83   33.33
   9  -5   2  164.54   42.02
   5   9   2  128.03   38.38
  -5  -9  -4   91.39   38.26
   6   9   1   28.85   29.60
   6   9   3  -60.14   41.04
   9  -6   3  -41.59   38.76
  -6  -9  -3  -12.96   47.89
   7   9   0   15.16   31.35
   9  -7   2   32.01   34.33
   7   9   2    4.75   34.88
   0   0   0    0.00    0.00


TITL dom3_tI-Y8_cut_128 in I4/mcm
REM I4/mcm (#140 in standard setting)
CELL 0.28440   5.300109   5.300109   4.390953  90.0000  90.0000  90.0000
ZERR    8.00   0.001039   0.001039   0.002499   0.0000   0.0000   0.0000
LATT  2
SYMM -x,-y, z
SYMM -y, x, z
SYMM  y,-x, z
SYMM -x, y,-z+1/2
SYMM  x,-y,-z+1/2
SYMM  y, x,-z+1/2
SYMM -y,-x,-z+1/2
SFAC Y
UNIT 8.00
TREF
HKLF 4
END
_computing_structure_solution     'SHELXT 2018/2 (Sheldrick, 2018)'
;
_shelx_hkl_checksum                12031
loop_
  _axis.id
  _axis.system
  _axis.type
  _axis.equipment
  _axis.parity
  _axis.depends_on
  _axis.zero
  _axis.vector[1]
  _axis.vector[2]
  _axis.vector[3]
 source abstract . source . . . 1.00000000 0.00000000 0.00000000
 omega abstract rotation goniometer -1 . 0.00000000 0.00000000 0.00000000
 1.00000000
 kappa abstract rotation goniometer -1 omega 0.00000000 -0.76604444 0.00000000
 0.64278761
 phi abstract rotation goniometer -1 kappa . 0.00000000 0.00000000 1.00000000
 theta abstract rotation goniometer -1 . -0.06829000 0.00000000 0.00000000
 1.00000000
 matrixX abstract general general . phi . 1.00000000 0.00000000 0.00000000
 matrixY abstract general general . phi . 0.00000000 1.00000000 0.00000000
 matrixZ abstract general general . phi . 0.00000000 0.00000000 1.00000000
 dacX abstract translation general . phi . 0.00000000 1.00000000 0.00000000
 dacY abstract translation general . phi . -1.00000000 0.00000000 0.00000000
 dacZ abstract translation general . phi . 0.00000000 0.00000000 1.00000000

_olex2_submission_special_instructions  'No special instructions were received'
_oxdiff_exptl_absorpt_empirical_details
;
Empirical correction (ABSPACK) includes:
- Absorption correction using spherical harmonics
- Frame scaling
;
_oxdiff_exptl_absorpt_empirical_full_max  1.269
_oxdiff_exptl_absorpt_empirical_full_min  0.840


# start Validation Reply Form
_vrf_PLAT911_tI8-Y_138GPa
;
PROBLEM: Missing FCF Refl Between Thmin & STh/L=    0.600         15 Report  
RESPONSE: the dataset was incomplete since the data were collected in a diamond 
anvil cell metallic body of which shadows more than 60% of the reflections. 
The crystal quality itself at such high pressure is poor, therefore, data 
quality is poor. Moreover, this is not a purely metallic Y phase, but hydride 
phase, which could be a possible explanation for the remaining electron density.
;
# end Validation Reply Form
