# Supplementary material for: Diverse high-pressure chemistry in Y-NH3BH3 and Y–paraffin oil systems
Source: Sci Adv. 2024 Mar 13;10(11):eadl5416. doi: 10.1126/sciadv.adl5416 (PMC10936948; doi:10.1126/sciadv.adl5416)
Supplement: Supplementary file 2 — Data S1 to S8 [file sciadv.adl5416_data_s1_to_s8.zip › adl5416_Data S3.cif]

data_Y2H9_120GPa
_audit_creation_date               2023-09-15
_audit_creation_method
;
Olex2 1.5
(compiled 2023.08.24 svn.re1ec1418 for OlexSys, GUI svn.r6817)
;
_shelx_SHELXL_version_number       '2018/3'
_audit_contact_author_address      alena.akula3@gmail.com
_audit_contact_author_email        alena.akula3@gmail.com
_audit_contact_author_name         'Alena Aslandukova'
_audit_contact_author_phone        ?
_publ_contact_author_id_orcid      ?
_publ_section_references
;
Dolomanov, O.V., Bourhis, L.J., Gildea, R.J, Howard, J.A.K. & Puschmann, H.
 (2009), J. Appl. Cryst. 42, 339-341.

Sheldrick, G.M. (2015). Acta Cryst. A71, 3-8.

Sheldrick, G.M. (2015). Acta Cryst. C71, 3-8.
;
_chemical_name_common              'Y-lattice of Y2H9'
_chemical_name_systematic          Y
_chemical_formula_moiety           'Y'
_chemical_formula_sum              'Y'
_chemical_formula_weight           88.91
_chemical_melting_point            ?
_chemical_oxdiff_formula           Y
loop_
  _atom_type_symbol
  _atom_type_description
  _atom_type_scat_dispersion_real
  _atom_type_scat_dispersion_imag
  _atom_type_scat_source
 'Y' 'Y' 0.2124 1.4174 'International Tables Vol C Tables 4.2.6.8 and 6.1.1.4'

_shelx_space_group_comment
;
The symmetry employed for this shelxl refinement is uniquely defined
by the following loop, which should always be used as a source of
symmetry information in preference to the above space-group names.
They are only intended as comments.
;
_space_group_crystal_system        'hexagonal'
_space_group_IT_number             194
_space_group_name_H-M_alt          'P 63/m m c'
_space_group_name_Hall             '-P 6c 2c'
loop_
  _space_group_symop_operation_xyz
 'x, y, z'
 '-y, x-y, z'
 '-x+y, -x, z'
 '-x, -y, z+1/2'
 'y, -x+y, z+1/2'
 'x-y, x, z+1/2'
 'y, x, -z'
 'x-y, -y, -z'
 '-x, -x+y, -z'
 '-y, -x, -z+1/2'
 '-x+y, y, -z+1/2'
 'x, x-y, -z+1/2'
 '-x, -y, -z'
 'y, -x+y, -z'
 'x-y, x, -z'
 'x, y, -z-1/2'
 '-y, x-y, -z-1/2'
 '-x+y, -x, -z-1/2'
 '-y, -x, z'
 '-x+y, y, z'
 'x, x-y, z'
 'y, x, z-1/2'
 'x-y, -y, z-1/2'
 '-x, -x+y, z-1/2'

_cell_length_a                     3.162(3)
_cell_length_b                     3.162(3)
_cell_length_c                     4.958(2)
_cell_angle_alpha                  90
_cell_angle_beta                   90
_cell_angle_gamma                  120
_cell_volume                       42.94(9)
_cell_formula_units_Z              2
_cell_measurement_reflns_used      55
_cell_measurement_temperature      293(2)
_cell_measurement_theta_max        18.0720
_cell_measurement_theta_min        4.2910
_shelx_estimated_absorpt_T_max     ?
_shelx_estimated_absorpt_T_min     ?
_exptl_absorpt_coefficient_mu      15.927
_exptl_absorpt_correction_T_max    1.00000
_exptl_absorpt_correction_T_min    0.49772
_exptl_absorpt_correction_type     multi-scan
_exptl_absorpt_process_details
;
CrysAlisPro 1.171.40.67a (Rigaku Oxford Diffraction, 2019)
Empirical absorption correction using spherical harmonics,
 implemented in SCALE3 ABSPACK scaling algorithm.
;
_exptl_absorpt_special_details     ?
_exptl_crystal_colour              ?
_exptl_crystal_density_diffrn      6.877
_exptl_crystal_density_meas        ?
_exptl_crystal_density_method      ?
_exptl_crystal_description        'the sample was obtain after laser heating of Y in paraffin oil in diamond anvill cell at 120 GPa'
_exptl_crystal_F_000               78
_exptl_crystal_size_max            0.002
_exptl_crystal_size_mid            0.002
_exptl_crystal_size_min            0.002
_exptl_transmission_factor_max     ?
_exptl_transmission_factor_min     ?
_diffrn_reflns_av_R_equivalents    0.1116
_diffrn_reflns_av_unetI/netI       0.0952
_diffrn_reflns_Laue_measured_fraction_full  0.435
_diffrn_reflns_Laue_measured_fraction_max  0.467
_diffrn_reflns_limit_h_max         5
_diffrn_reflns_limit_h_min         -4
_diffrn_reflns_limit_k_max         1
_diffrn_reflns_limit_k_min         -2
_diffrn_reflns_limit_l_max         7
_diffrn_reflns_limit_l_min         -6
_diffrn_reflns_number              70
_diffrn_reflns_point_group_measured_fraction_full  0.435
_diffrn_reflns_point_group_measured_fraction_max  0.467
_diffrn_reflns_theta_full          14.241
_diffrn_reflns_theta_max           20.531
_diffrn_reflns_theta_min           4.906
_diffrn_ambient_temperature        293(2)
_diffrn_detector                   'Hybrid Pixel Array Detector'
_diffrn_detector_area_resol_mean   13.3333
_diffrn_measured_fraction_theta_full  0.435
_diffrn_measured_fraction_theta_max  0.467
_diffrn_measurement_details
;
List of Runs (angles in degrees, time in seconds):

  # Type    Start    End  Width  t~exp~   \w     \q     \k     \f   Frames
--------------------------------------------------------------------------
  1  \w    -35.00  35.00   0.50    1.00    --    0.00   0.00   0.00  140
;
_diffrn_measurement_device         'abstract diffractometer'
_diffrn_measurement_device_type   
 'esperanto-CrysAlisPro-abstract goniometer imported esperanto images'
_diffrn_measurement_method         '\w scans'
_diffrn_orient_matrix_type        
 'CrysAlisPro convention (1999,Acta A55,543-557)'
_diffrn_orient_matrix_UB_11        -0.0180290000
_diffrn_orient_matrix_UB_12        -0.1306694000
_diffrn_orient_matrix_UB_13        0.0258499000
_diffrn_orient_matrix_UB_21        -0.1454372000
_diffrn_orient_matrix_UB_22        -0.0645719000
_diffrn_orient_matrix_UB_23        -0.0193712000
_diffrn_orient_matrix_UB_31        0.0303629000
_diffrn_orient_matrix_UB_32        -0.0289528000
_diffrn_orient_matrix_UB_33        -0.0761563000
_diffrn_radiation_monochromator    synchrotron
_diffrn_radiation_probe            x-ray
_diffrn_radiation_type             synchrotron
_diffrn_radiation_wavelength       0.410
_diffrn_source                     synchrotron
_reflns_Friedel_coverage           0.000
_reflns_Friedel_fraction_full      .
_reflns_Friedel_fraction_max       .
_reflns_number_gt                  20
_reflns_number_total               28
_reflns_special_details
;
 Reflections were merged by SHELXL according to the crystal
 class for the calculation of statistics and refinement.
 
 _reflns_Friedel_fraction is defined as the number of unique
 Friedel pairs measured divided by the number that would be
 possible theoretically, ignoring centric projections and
 systematic absences.
;
_reflns_threshold_expression       'I > 2\s(I)'
_computing_cell_refinement         'CrysAlisPro 1.171.40.67a (Rigaku OD, 2019)'
_computing_data_collection         'CrysAlisPro 1.171.40.67a (Rigaku OD, 2019)'
_computing_data_reduction          'CrysAlisPro 1.171.40.67a (Rigaku OD, 2019)'
_computing_molecular_graphics      'Olex2 1.5 (Dolomanov et al., 2009)'
_computing_publication_material    'Olex2 1.5 (Dolomanov et al., 2009)'
_computing_structure_refinement    'SHELXL 2018/3 (Sheldrick, 2015)'
_computing_structure_solution      'SHELXT 2018/2 (Sheldrick, 2018)'
_refine_diff_density_max           1.953
_refine_diff_density_min           -1.607
_refine_diff_density_rms           0.590
_refine_ls_extinction_coef         .
_refine_ls_extinction_method       none
_refine_ls_goodness_of_fit_ref     1.104
_refine_ls_hydrogen_treatment      undef
_refine_ls_matrix_type             full
_refine_ls_number_parameters       3
_refine_ls_number_reflns           28
_refine_ls_number_restraints       0
_refine_ls_R_factor_all            0.1095
_refine_ls_R_factor_gt             0.0824
_refine_ls_restrained_S_all        1.104
_refine_ls_shift/su_max            0.000
_refine_ls_shift/su_mean           0.000
_refine_ls_structure_factor_coef   Fsqd
_refine_ls_weighting_details      
 'w=1/[\s^2^(Fo^2^)+(0.1209P)^2^] where P=(Fo^2^+2Fc^2^)/3'
_refine_ls_weighting_scheme        calc
_refine_ls_wR_factor_gt            0.1938
_refine_ls_wR_factor_ref           0.2098
_refine_special_details            ?
_olex2_refinement_description
;
;
_atom_sites_solution_hydrogens     .
_atom_sites_solution_primary       dual
_atom_sites_solution_secondary     ?
loop_
  _atom_site_label
  _atom_site_type_symbol
  _atom_site_fract_x
  _atom_site_fract_y
  _atom_site_fract_z
  _atom_site_U_iso_or_equiv
  _atom_site_adp_type
  _atom_site_occupancy
  _atom_site_site_symmetry_order
  _atom_site_calc_flag
  _atom_site_refinement_flags_posn
  _atom_site_refinement_flags_adp
  _atom_site_refinement_flags_occupancy
  _atom_site_disorder_assembly
  _atom_site_disorder_group
 Y001 Y 0.333333 0.666667 0.250000 0.0242(17) Uani 1 12 d S T P . .

loop_
  _atom_site_aniso_label
  _atom_site_aniso_U_11
  _atom_site_aniso_U_22
  _atom_site_aniso_U_33
  _atom_site_aniso_U_23
  _atom_site_aniso_U_13
  _atom_site_aniso_U_12
 Y001 0.026(2) 0.026(2) 0.022(2) 0.000 0.000 0.0128(10)

_geom_special_details
;
 All esds (except the esd in the dihedral angle between two l.s. planes)
 are estimated using the full covariance matrix.  The cell esds are taken
 into account individually in the estimation of esds in distances, angles
 and torsion angles; correlations between esds in cell parameters are only
 used when they are defined by crystal symmetry.  An approximate (isotropic)
 treatment of cell esds is used for estimating esds involving l.s. planes.
;
loop_
  _geom_bond_atom_site_label_1
  _geom_bond_atom_site_label_2
  _geom_bond_distance
  _geom_bond_site_symmetry_2
  _geom_bond_publ_flag
 Y001 Y001 3.079(2) 13_676 ?
 Y001 Y001 3.162(3) 1_545 ?
 Y001 Y001 3.162(3) 2_775 ?
 Y001 Y001 3.162(3) 1_655 ?
 Y001 Y001 3.162(3) 1_455 ?
 Y001 Y001 3.162(3) 2_675 ?
 Y001 Y001 3.079(2) 13_675 ?
 Y001 Y001 3.079(2) 13_565 ?
 Y001 Y001 3.079(2) 13_666 ?
 Y001 Y001 3.162(3) 1_445 ?
 Y001 Y001 3.079(2) 13_665 ?
 Y001 Y001 3.079(2) 13_566 ?

loop_
  _geom_angle_atom_site_label_1
  _geom_angle_atom_site_label_2
  _geom_angle_atom_site_label_3
  _geom_angle
  _geom_angle_site_symmetry_1
  _geom_angle_site_symmetry_3
  _geom_angle_publ_flag
 Y001 Y001 Y001 145.50(3) 13_676 13_565 ?
 Y001 Y001 Y001 60.0 1_445 1_455 ?
 Y001 Y001 Y001 90.0 13_666 1_445 ?
 Y001 Y001 Y001 120.0 1_545 1_455 ?
 Y001 Y001 Y001 59.10(3) 13_665 1_545 ?
 Y001 Y001 Y001 120.90(3) 13_675 1_445 ?
 Y001 Y001 Y001 59.10(3) 13_566 1_455 ?
 Y001 Y001 Y001 61.80(6) 13_676 13_566 ?
 Y001 Y001 Y001 90.0 13_565 1_545 ?
 Y001 Y001 Y001 59.10(3) 13_666 1_545 ?
 Y001 Y001 Y001 120.90(3) 13_676 1_445 ?
 Y001 Y001 Y001 107.26(8) 13_565 13_566 ?
 Y001 Y001 Y001 120.0 1_655 1_445 ?
 Y001 Y001 Y001 59.10(3) 13_565 1_455 ?
 Y001 Y001 Y001 60.0 2_675 1_455 ?
 Y001 Y001 Y001 107.26(8) 13_676 13_675 ?
 Y001 Y001 Y001 60.0 2_775 1_655 ?
 Y001 Y001 Y001 120.90(3) 13_676 1_545 ?
 Y001 Y001 Y001 120.90(3) 13_675 1_545 ?
 Y001 Y001 Y001 61.80(6) 13_565 13_675 ?
 Y001 Y001 Y001 120.0 2_775 1_545 ?
 Y001 Y001 Y001 60.0 1_655 1_545 ?
 Y001 Y001 Y001 59.10(3) 13_566 1_445 ?
 Y001 Y001 Y001 145.50(3) 13_566 13_675 ?
 Y001 Y001 Y001 120.000(1) 2_675 1_445 ?
 Y001 Y001 Y001 180.0 2_775 1_445 ?
 Y001 Y001 Y001 90.0 13_676 1_455 ?
 Y001 Y001 Y001 61.80(6) 13_676 13_666 ?
 Y001 Y001 Y001 120.90(3) 13_666 1_455 ?
 Y001 Y001 Y001 120.90(3) 13_665 1_455 ?
 Y001 Y001 Y001 180.0 1_655 1_455 ?
 Y001 Y001 Y001 145.50(3) 13_565 13_666 ?
 Y001 Y001 Y001 90.0 13_565 2_675 ?
 Y001 Y001 Y001 120.0 2_675 1_655 ?
 Y001 Y001 Y001 90.0 13_566 2_675 ?
 Y001 Y001 Y001 61.80(6) 13_566 13_666 ?
 Y001 Y001 Y001 59.10(3) 13_675 2_675 ?
 Y001 Y001 Y001 90.0 13_566 1_545 ?
 Y001 Y001 Y001 120.90(3) 13_666 2_675 ?
 Y001 Y001 Y001 145.50(3) 13_675 13_666 ?
 Y001 Y001 Y001 120.90(3) 13_665 2_675 ?
 Y001 Y001 Y001 180.0 2_675 1_545 ?
 Y001 Y001 Y001 59.10(3) 13_676 2_775 ?
 Y001 Y001 Y001 145.50(3) 13_676 13_665 ?
 Y001 Y001 Y001 120.90(3) 13_565 2_775 ?
 Y001 Y001 Y001 59.10(3) 13_565 1_445 ?
 Y001 Y001 Y001 120.90(3) 13_566 2_775 ?
 Y001 Y001 Y001 61.80(6) 13_565 13_665 ?
 Y001 Y001 Y001 59.10(3) 13_675 2_775 ?
 Y001 Y001 Y001 90.000(1) 13_665 1_445 ?
 Y001 Y001 Y001 90.0 13_666 2_775 ?
 Y001 Y001 Y001 145.50(3) 13_566 13_665 ?
 Y001 Y001 Y001 90.000(1) 13_665 2_775 ?
 Y001 Y001 Y001 60.0 1_545 1_445 ?
 Y001 Y001 Y001 60.0 2_675 2_775 ?
 Y001 Y001 Y001 61.80(6) 13_675 13_665 ?
 Y001 Y001 Y001 90.0 13_676 1_655 ?
 Y001 Y001 Y001 90.0 13_675 1_455 ?
 Y001 Y001 Y001 120.90(3) 13_565 1_655 ?
 Y001 Y001 Y001 107.26(8) 13_666 13_665 ?
 Y001 Y001 Y001 120.90(3) 13_566 1_655 ?
 Y001 Y001 Y001 120.0 2_775 1_455 ?
 Y001 Y001 Y001 90.0 13_675 1_655 ?
 Y001 Y001 Y001 59.10(3) 13_676 2_675 ?
 Y001 Y001 Y001 59.10(3) 13_666 1_655 ?
 Y001 Y001 Y001 59.10(3) 13_665 1_655 ?

_shelx_res_file
;
TITL dom6_hcp_hp2_alena_a.res in P6(3)/mmc
    dom6_hcp_hp2_alena.res
    created by SHELXL-2018/3 at 18:42:19 on 15-Sep-2023
REM Old TITL dom6_hcp_hP2_Alena in P6/mcc
REM SHELXT solution in P6(3)/mmc: R1 0.200, Rweak 4.184, Alpha 0.005
REM <I/s> 1.643 for 3 systematic absences, Orientation as input
REM Formula found by SHELXT: Y
CELL 0.41 3.1623 3.1623 4.9579 90 90 120
ZERR 2 0.0026 0.0026 0.0056 0 0 0
LATT 1
SYMM -Y,+X-Y,+Z
SYMM +Y-X,-X,+Z
SYMM -X,-Y,0.5+Z
SYMM +Y,-X+Y,0.5+Z
SYMM -Y+X,+X,0.5+Z
SYMM +Y,+X,-Z
SYMM -Y+X,-Y,-Z
SYMM -X,-X+Y,-Z
SYMM -Y,-X,0.5-Z
SYMM +Y-X,+Y,0.5-Z
SYMM +X,+X-Y,0.5-Z
SFAC Y
DISP Y 0.2124 1.4174 3419.2078
UNIT 2

L.S. 50
PLAN  3
CONF
LIST 6
fmap 2
MORE -1
ACTA
OMIT -1 2 0
OMIT -1 2 2
OMIT -1 2 6
OMIT -1 3 2
OMIT -1 4 1
OMIT 0 1 0
OMIT 0 1 2
OMIT 0 2 0
OMIT 0 2 2
OMIT 0 2 3
OMIT 0 2 4
OMIT 0 2 7
OMIT 0 3 0
OMIT 0 3 1
OMIT 0 3 4
OMIT 0 4 2
REM <olex2.extras>
REM <HklSrc "%.\\dom6_hcp_hP2_Alena.hkl">
REM </olex2.extras>

WGHT    0.120900
FVAR       1.79673
Y001  1    0.333333    0.666667    0.250000    10.08333    0.02558    0.02558 =
         0.02157    0.00000    0.00000    0.01279
HKLF 4


REM  dom6_hcp_hp2_alena_a.res in P6(3)/mmc
REM wR2 = 0.2098, GooF = S = 1.104, Restrained GooF = 1.104 for all data
REM R1 = 0.0824 for 20 Fo > 4sig(Fo) and 0.1095 for all 28 data
REM 3 parameters refined using 0 restraints

END

WGHT      0.1209      0.0000

REM Highest difference peak  1.953,  deepest hole -1.607,  1-sigma level  0.590
Q1    1   0.7766  0.5531  0.1520  10.50000  0.05    1.95
Q2    1   0.5671  1.1343  0.1484  10.50000  0.05    1.92
Q3    1   0.0000  1.0000  0.0000  10.08333  0.05    1.73
;
_shelx_res_checksum                50534
_shelx_hkl_file
;
  -1   0   0 1566.01   23.16
   1   0   0 1560.72   31.81
  -1   0  -1 6108.46   56.06
   1   0   1 6178.81   44.51
   1   0  -1 6053.77   57.01
  -1   0   1 6117.27   54.42
   1   0   2 4247.92   46.03
  -1   0  -2 4318.06   57.31
  -1   0   2 4222.62   53.96
   1   0   3 3781.35   56.55
   0  -1  -3 3771.80   35.24
   1   0   4  720.31   47.61
   0  -1  -4  113.29   35.92
   1   0   5 1628.97   51.47
   1   0   6  360.14   47.59
   1   0   7  299.82   43.16
   2  -1   0 9774.59  112.13
  -2   1   0 9999.00   95.64
   2  -1  -1  -53.79   40.86
   2  -1   1  -11.37   66.97
  -2   1   1   -3.31   41.53
   2  -1  -2 2586.40   35.49
  -1  -1  -2 2722.62   74.10
  -1  -1  -3   90.22   33.26
   2  -1  -3   -4.84   39.54
   1   1   4 2200.28   81.17
  -1  -1  -4 2024.86   62.70
   1  -2  -5   48.61   17.12
   1   1   5   51.86   70.87
  -1  -1  -6  112.21   48.86
   1   1   6  420.80   73.35
   1   1   7    4.89   56.29
   2   0   0  280.78   61.37
  -2   0   0  287.50   39.45
  -2   0   1 3666.33   51.04
   2   0  -1 3609.87   88.07
  -2   0   2  716.48   39.57
   2   0   2  844.97   65.54
  -2   0  -3 2511.91   85.12
  -2   0   3 2560.26   60.38
   2  -2  -4  137.59   29.92
   2   0   4  119.95   55.31
  -2   0  -4  150.54   56.45
  -2   0   4   71.81   44.97
   0  -2  -5  203.60   31.59
   2   0   5 1267.71   67.19
  -2   0   5    2.22   40.84
  -2   0  -5  830.67   85.87
   0  -2  -6  184.71   50.69
   2   0   7  460.09   90.30
   3  -1   0  321.32   45.02
  -3   1   0  723.92   71.82
  -3   1   1 1714.27   73.66
  -3   1  -1 2181.29   77.21
   2   1   1 1311.69   92.56
   3  -1   1 2109.62   71.07
  -2  -1  -1 1517.12   86.96
   3  -2  -2  767.56   68.70
  -3   1   2  890.26   78.23
   3  -1   2 1441.31   85.31
  -2  -1  -2 1530.50   59.60
  -3   1  -2 1100.07   82.89
   3  -1  -2  767.49   69.78
  -3   1  -3 1670.57  111.60
   3  -1  -3  830.02   91.28
  -3   1   3  685.77   83.34
   2   1   3  818.18   99.08
   3  -1   3 1556.57   97.34
   3  -2  -3  813.79   41.74
  -2  -1  -3  950.77   63.05
  -2  -1  -4  493.01   82.23
   3  -2  -4  125.01   39.52
   3  -1  -4  212.24   62.02
  -3   1   4   87.71   56.83
   2   1   4  569.64  103.31
  -2  -1  -5  327.37   97.87
  -1  -2  -5  461.55   53.49
  -3   1   5  231.77   49.19
   2   1   5  376.97  105.96
  -1  -2  -6   42.22   72.14
   2   1   6  248.70  104.33
  -2  -1  -6  176.70   71.90
   2   1   7   85.88   86.35
   3   0   0 2029.59  122.68
  -3   0   0 2729.56   80.76
  -3   0   1   74.99   54.42
   3   0   1  129.49  102.27
   3   0  -1   73.37   90.22
   3   0   2 1939.47  119.62
  -3   0  -2 1800.12  109.49
   3   0  -2 1197.69   80.89
  -3   0   2 1086.47   58.21
   3   0   3  -43.94  115.51
  -3   0   3   44.60   43.84
  -3   0  -3  101.40   97.35
  -3   0  -4 1132.92   91.92
  -3   0  -5   30.19   86.99
   3   0   5   28.00  125.14
   4  -2  -1   -3.68   56.05
   4  -2  -2  496.10   48.52
   4  -2  -3   12.64   61.29
   4  -2  -4  442.35   68.95
  -4   1   0  109.42   96.63
   4  -1   0   21.60   82.17
  -4   1  -1 1049.89   88.68
  -4   1   1 1074.40   93.80
  -3  -1  -1 1096.86   78.23
   4  -1   1 1326.55  112.95
   4  -1  -1 1200.45  103.28
   3   1   2  110.36  103.30
   4  -1  -2  158.23  106.08
   4  -1   2  232.87   85.23
  -4   1   2  174.81   97.51
   4  -1  -3  641.84   91.44
  -4   1   3  416.75   91.83
   4  -1  -4   19.89   78.04
  -4   1   4   96.18   71.01
  -4   1   5  130.03   66.83
   4   0  -2  643.72  109.71
   5  -2  -3  145.95   92.71
   0   0   0    0.00    0.00


TITL dom6_hcp_hP2_Alena in P6/mcc
REM P6/mcc (#192 in standard setting)
CELL 0.41000   3.162337   3.162337   4.957865  90.0000  90.0000 120.0000
ZERR    2.00   0.002624   0.002624   0.005563   0.0000   0.0000   0.0000
LATT  1
SYMM -y, x-y, z
SYMM -x+y,-x, z
SYMM -x,-y, z
SYMM  y,-x+y, z
SYMM  x-y, x, z
SYMM  y, x,-z+1/2
SYMM  x-y,-y,-z+1/2
SYMM -x,-x+y,-z+1/2
SYMM -y,-x,-z+1/2
SYMM -x+y, y,-z+1/2
SYMM  x, x-y,-z+1/2
SFAC Y
UNIT 2.00
TREF
HKLF 4
END
_computing_structure_solution     'SHELXT 2018/2 (Sheldrick, 2018)'
;
_shelx_hkl_checksum                95076
_olex2_submission_special_instructions  'No special instructions were received'
_oxdiff_exptl_absorpt_empirical_details
;
Empirical correction (ABSPACK) includes:
- Absorption correction using spherical harmonics
- Frame scaling
;
_oxdiff_exptl_absorpt_empirical_full_max  1.759
_oxdiff_exptl_absorpt_empirical_full_min  0.613
