# Supplementary material for: Diverse high-pressure chemistry in Y-NH3BH3 and Y–paraffin oil systems
Source: Sci Adv. 2024 Mar 13;10(11):eadl5416. doi: 10.1126/sciadv.adl5416 (PMC10936948; doi:10.1126/sciadv.adl5416)
Supplement: Supplementary file 2 — Data S1 to S8 [file sciadv.adl5416_data_s1_to_s8.zip › adl5416_Data S4.cif]

data_Y3H11_120GPa
_audit_creation_date               2023-09-13
_audit_creation_method
;
Olex2 1.5
(compiled 2023.08.24 svn.re1ec1418 for OlexSys, GUI svn.r6817)
;
_shelx_SHELXL_version_number       '2018/3'
_audit_contact_author_address      alena.akula3@gmail.com
_audit_contact_author_email        alena.akula3@gmail.com
_audit_contact_author_name         'Alena Aslandukova'
_audit_contact_author_phone        ?
_publ_contact_author_id_orcid      ?
_publ_section_references
;
Dolomanov, O.V., Bourhis, L.J., Gildea, R.J, Howard, J.A.K. & Puschmann, H.
 (2009), J. Appl. Cryst. 42, 339-341.

Sheldrick, G.M. (2015). Acta Cryst. C71, 3-8.
;
_chemical_name_common              'Y-lattice of Y3H11'
_chemical_name_systematic          Y3H11
_chemical_formula_moiety           'Y'
_chemical_formula_sum              'Y'
_chemical_formula_weight           88.91
_chemical_melting_point            ?
loop_
  _atom_type_symbol
  _atom_type_description
  _atom_type_scat_dispersion_real
  _atom_type_scat_dispersion_imag
  _atom_type_scat_source
 'Y' 'Y' 0.2124 1.4174 'International Tables Vol C Tables 4.2.6.8 and 6.1.1.4'

_shelx_space_group_comment
;
The symmetry employed for this shelxl refinement is uniquely defined
by the following loop, which should always be used as a source of
symmetry information in preference to the above space-group names.
They are only intended as comments.
;
_space_group_crystal_system        'hexagonal'
_space_group_IT_number             191
_space_group_name_H-M_alt          'P 6/m m m'
_space_group_name_Hall             '-P 6 2'
loop_
  _space_group_symop_operation_xyz
 'x, y, z'
 '-y, x-y, z'
 '-x+y, -x, z'
 '-x, -y, z'
 'y, -x+y, z'
 'x-y, x, z'
 'y, x, -z'
 'x-y, -y, -z'
 '-x, -x+y, -z'
 '-y, -x, -z'
 '-x+y, y, -z'
 'x, x-y, -z'
 '-x, -y, -z'
 'y, -x+y, -z'
 'x-y, x, -z'
 'x, y, -z'
 '-y, x-y, -z'
 '-x+y, -x, -z'
 '-y, -x, z'
 '-x+y, y, z'
 'x, x-y, z'
 'y, x, z'
 'x-y, -y, z'
 '-x, -x+y, z'

_cell_length_a                     4.978(3)
_cell_length_b                     4.978(3)
_cell_length_c                     3.0784(15)
_cell_angle_alpha                  90
_cell_angle_beta                   90
_cell_angle_gamma                  120
_cell_volume                       66.06(9)
_cell_formula_units_Z              3
_cell_measurement_reflns_used      63
_cell_measurement_temperature      293(2)
_cell_measurement_theta_max        18.6040
_cell_measurement_theta_min        2.7190
_shelx_estimated_absorpt_T_max     ?
_shelx_estimated_absorpt_T_min     ?
_exptl_absorpt_coefficient_mu      15.527
_exptl_absorpt_correction_T_max    1.00000
_exptl_absorpt_correction_T_min    0.60195
_exptl_absorpt_correction_type     multi-scan
_exptl_absorpt_process_details
;
CrysAlisPro 1.171.40.67a (Rigaku Oxford Diffraction, 2019)
Empirical absorption correction using spherical harmonics,
 implemented in SCALE3 ABSPACK scaling algorithm.
;
_exptl_absorpt_special_details     ?
_exptl_crystal_colour              'metallic dark black'
_exptl_crystal_colour_lustre       metallic
_exptl_crystal_colour_modifier     dark
_exptl_crystal_colour_primary      black
_exptl_crystal_density_diffrn      6.705
_exptl_crystal_density_meas        ?
_exptl_crystal_density_method      ?
_exptl_crystal_description         'the sample was obtain after laser heating of Y in paraffin oil in diamond anvill cell at 120 GPa'
_exptl_crystal_F_000               117
_exptl_crystal_preparation         'the sample was obtain after laser heating of Y in paraffin oil in diamond anvill cell at 120 GPa'
_exptl_crystal_size_max            0.002
_exptl_crystal_size_mid            0.002
_exptl_crystal_size_min            0.002
_exptl_transmission_factor_max     ?
_exptl_transmission_factor_min     ?
_diffrn_reflns_av_R_equivalents    0.0900
_diffrn_reflns_av_unetI/netI       0.0908
_diffrn_reflns_Laue_measured_fraction_full  0.649
_diffrn_reflns_Laue_measured_fraction_max  0.520
_diffrn_reflns_limit_h_max         8
_diffrn_reflns_limit_h_min         -7
_diffrn_reflns_limit_k_max         7
_diffrn_reflns_limit_k_min         -6
_diffrn_reflns_limit_l_max         5
_diffrn_reflns_limit_l_min         -5
_diffrn_reflns_number              147
_diffrn_reflns_point_group_measured_fraction_full  0.649
_diffrn_reflns_point_group_measured_fraction_max  0.520
_diffrn_reflns_theta_full          14.241
_diffrn_reflns_theta_max           20.851
_diffrn_reflns_theta_min           4.694
_diffrn_ambient_temperature        293(2)
_diffrn_detector_area_resol_mean   13.3333
_diffrn_measured_fraction_theta_full  0.649
_diffrn_measured_fraction_theta_max  0.520
_diffrn_measurement_details
;
List of Runs (angles in degrees, time in seconds):

  # Type    Start    End  Width  t~exp~   \w     \q     \k     \f   Frames
--------------------------------------------------------------------------
  1  \w    -35.00  35.00   0.50    1.00    --    0.00   0.00   0.00  140
;
_diffrn_measurement_device         'abstract diffractometer'
_diffrn_measurement_device_type   
 'esperanto-CrysAlisPro-abstract goniometer imported esperanto images'
_diffrn_measurement_method         '\w scans'
_diffrn_radiation_type             synchrotron
_diffrn_radiation_wavelength       0.410
_diffrn_source                     synchrotron
_reflns_Friedel_coverage           0.000
_reflns_Friedel_fraction_full      .
_reflns_Friedel_fraction_max       .
_reflns_number_gt                  22
_reflns_number_total               51
_reflns_special_details
;
 Reflections were merged by SHELXL according to the crystal
 class for the calculation of statistics and refinement.
 
 _reflns_Friedel_fraction is defined as the number of unique
 Friedel pairs measured divided by the number that would be
 possible theoretically, ignoring centric projections and
 systematic absences.
;
_reflns_threshold_expression       'I > 2\s(I)'
_computing_cell_refinement         'CrysAlisPro 1.171.40.67a (Rigaku OD, 2019)'
_computing_data_collection         'CrysAlisPro 1.171.40.67a (Rigaku OD, 2019)'
_computing_data_reduction          'CrysAlisPro 1.171.40.67a (Rigaku OD, 2019)'
_computing_molecular_graphics      'Olex2 1.5 (Dolomanov et al., 2009)'
_computing_publication_material    'Olex2 1.5 (Dolomanov et al., 2009)'
_computing_structure_refinement    'SHELXL 2018/3 (Sheldrick, 2015)'
_computing_structure_solution      'SHELXT 2018/2 (Sheldrick, 2018)'
_refine_diff_density_max           1.442
_refine_diff_density_min           -1.999
_refine_diff_density_rms           0.438
_refine_ls_extinction_coef         .
_refine_ls_extinction_method       none
_refine_ls_goodness_of_fit_ref     1.018
_refine_ls_hydrogen_treatment      undef
_refine_ls_matrix_type             full
_refine_ls_number_parameters       5
_refine_ls_number_reflns           51
_refine_ls_number_restraints       0
_refine_ls_R_factor_all            0.1656
_refine_ls_R_factor_gt             0.0468
_refine_ls_restrained_S_all        1.018
_refine_ls_shift/su_max            0.000
_refine_ls_shift/su_mean           0.000
_refine_ls_structure_factor_coef   Fsqd
_refine_ls_weighting_details      
 'w=1/[\s^2^(Fo^2^)+(0.0656P)^2^+0.0446P] where P=(Fo^2^+2Fc^2^)/3'
_refine_ls_weighting_scheme        calc
_refine_ls_wR_factor_gt            0.0952
_refine_ls_wR_factor_ref           0.1445
_refine_special_details            ?
_olex2_refinement_description
;
;
_atom_sites_solution_hydrogens     .
_atom_sites_solution_primary       ?
_atom_sites_solution_secondary     ?
loop_
  _atom_site_label
  _atom_site_type_symbol
  _atom_site_fract_x
  _atom_site_fract_y
  _atom_site_fract_z
  _atom_site_U_iso_or_equiv
  _atom_site_adp_type
  _atom_site_occupancy
  _atom_site_site_symmetry_order
  _atom_site_calc_flag
  _atom_site_refinement_flags_posn
  _atom_site_refinement_flags_adp
  _atom_site_refinement_flags_occupancy
  _atom_site_disorder_assembly
  _atom_site_disorder_group
 Y001 Y 0.000000 -2.000000 -2.000000 0.0143(11) Uani 1 24 d S T P . .
 Y002 Y 0.333333 0.666667 0.500000 0.0202(11) Uani 1 12 d S T P . .

loop_
  _atom_site_aniso_label
  _atom_site_aniso_U_11
  _atom_site_aniso_U_22
  _atom_site_aniso_U_33
  _atom_site_aniso_U_23
  _atom_site_aniso_U_13
  _atom_site_aniso_U_12
 Y001 0.0113(15) 0.0113(15) 0.020(2) 0.000 0.000 0.0057(7)
 Y002 0.0209(14) 0.0209(14) 0.0189(13) 0.000 0.000 0.0105(7)

_geom_special_details
;
 All esds (except the esd in the dihedral angle between two l.s. planes)
 are estimated using the full covariance matrix.  The cell esds are taken
 into account individually in the estimation of esds in distances, angles
 and torsion angles; correlations between esds in cell parameters are only
 used when they are defined by crystal symmetry.  An approximate (isotropic)
 treatment of cell esds is used for estimating esds involving l.s. planes.
;
loop_
  _geom_bond_atom_site_label_1
  _geom_bond_atom_site_label_2
  _geom_bond_distance
  _geom_bond_site_symmetry_2
  _geom_bond_publ_flag
 Y001 Y001 3.0784(15) 1_556 ?
 Y001 Y001 3.0784(15) 1_554 ?
 Y001 Y002 3.2602(16) 1_523 ?
 Y001 Y002 3.2602(16) 13_543 ?
 Y001 Y002 3.2602(16) 13_533 ?
 Y001 Y002 3.2602(16) 1_423 ?
 Y001 Y002 3.2602(16) 13_644 ?
 Y001 Y002 3.2602(16) 1_422 ?
 Y001 Y002 3.2602(16) 13_643 ?
 Y001 Y002 3.2602(16) 13_544 ?
 Y001 Y002 3.2602(16) 1_533 ?
 Y001 Y002 3.2602(16) 1_522 ?
 Y002 Y002 2.8740(17) 13_676 ?
 Y002 Y002 2.8740(17) 13_666 ?
 Y002 Y002 2.8740(17) 13_566 ?
 Y002 Y002 3.0784(15) 1_554 ?
 Y002 Y002 3.0784(15) 1_556 ?

loop_
  _geom_angle_atom_site_label_1
  _geom_angle_atom_site_label_2
  _geom_angle_atom_site_label_3
  _geom_angle
  _geom_angle_site_symmetry_1
  _geom_angle_site_symmetry_3
  _geom_angle_publ_flag
 Y001 Y001 Y001 180.0 1_556 1_554 ?
 Y001 Y001 Y002 61.828(19) 1_556 13_644 ?
 Y001 Y001 Y002 61.828(19) 1_556 1_523 ?
 Y001 Y001 Y002 61.828(18) 1_554 13_643 ?
 Y001 Y001 Y002 61.828(19) 1_556 1_533 ?
 Y001 Y001 Y002 118.172(19) 1_556 13_533 ?
 Y001 Y001 Y002 61.828(19) 1_554 13_533 ?
 Y001 Y001 Y002 118.172(18) 1_556 13_643 ?
 Y001 Y001 Y002 118.172(19) 1_556 1_422 ?
 Y001 Y001 Y002 61.828(19) 1_554 1_422 ?
 Y001 Y001 Y002 61.828(19) 1_554 1_522 ?
 Y001 Y001 Y002 118.172(19) 1_554 1_533 ?
 Y001 Y001 Y002 118.172(19) 1_556 13_543 ?
 Y001 Y001 Y002 61.828(19) 1_556 13_544 ?
 Y001 Y001 Y002 61.828(19) 1_556 1_423 ?
 Y001 Y001 Y002 118.172(19) 1_554 1_523 ?
 Y001 Y001 Y002 61.828(19) 1_554 13_543 ?
 Y001 Y001 Y002 118.172(19) 1_554 13_644 ?
 Y001 Y001 Y002 118.172(19) 1_556 1_522 ?
 Y001 Y001 Y002 118.172(19) 1_554 13_544 ?
 Y001 Y001 Y002 118.172(18) 1_554 1_423 ?
 Y002 Y001 Y002 180.0 1_533 13_533 ?
 Y002 Y001 Y002 127.694(10) 13_544 13_643 ?
 Y002 Y001 Y002 127.694(10) 1_522 1_423 ?
 Y002 Y001 Y002 56.34(4) 1_522 1_523 ?
 Y002 Y001 Y002 52.306(10) 1_522 13_533 ?
 Y002 Y001 Y002 180.0 13_644 1_422 ?
 Y002 Y001 Y002 52.306(9) 13_543 1_422 ?
 Y002 Y001 Y002 99.54(2) 13_533 13_643 ?
 Y002 Y001 Y002 127.694(10) 1_422 1_533 ?
 Y002 Y001 Y002 127.694(10) 13_644 13_533 ?
 Y002 Y001 Y002 127.694(9) 1_523 1_422 ?
 Y002 Y001 Y002 80.46(2) 13_543 1_423 ?
 Y002 Y001 Y002 123.66(4) 13_644 1_423 ?
 Y002 Y001 Y002 180.0 13_543 1_523 ?
 Y002 Y001 Y002 52.306(10) 13_644 1_533 ?
 Y002 Y001 Y002 99.54(2) 1_523 1_423 ?
 Y002 Y001 Y002 52.306(10) 1_522 13_643 ?
 Y002 Y001 Y002 52.306(10) 13_544 1_533 ?
 Y002 Y001 Y002 56.34(4) 1_422 1_423 ?
 Y002 Y001 Y002 123.66(4) 1_422 13_643 ?
 Y002 Y001 Y002 80.46(2) 1_523 13_533 ?
 Y002 Y001 Y002 180.0 13_544 1_522 ?
 Y002 Y001 Y002 80.46(2) 13_543 1_533 ?
 Y002 Y001 Y002 99.54(2) 13_543 13_533 ?
 Y002 Y001 Y002 56.34(4) 13_644 13_643 ?
 Y002 Y001 Y002 56.34(4) 13_544 13_543 ?
 Y002 Y001 Y002 80.46(2) 1_522 13_644 ?
 Y002 Y001 Y002 99.54(2) 1_533 1_423 ?
 Y002 Y001 Y002 127.694(10) 13_543 13_644 ?
 Y002 Y001 Y002 52.306(10) 1_422 13_533 ?
 Y002 Y001 Y002 80.46(2) 1_523 13_643 ?
 Y002 Y001 Y002 99.54(2) 13_544 13_644 ?
 Y002 Y001 Y002 52.306(10) 13_544 1_423 ?
 Y002 Y001 Y002 127.694(9) 13_544 13_533 ?
 Y002 Y001 Y002 99.54(2) 13_543 13_643 ?
 Y002 Y001 Y002 123.66(4) 13_544 1_523 ?
 Y002 Y001 Y002 180.0 1_423 13_643 ?
 Y002 Y001 Y002 80.46(2) 1_533 13_643 ?
 Y002 Y001 Y002 99.54(2) 1_522 1_422 ?
 Y002 Y001 Y002 80.46(2) 13_533 1_423 ?
 Y002 Y001 Y002 52.306(10) 1_523 13_644 ?
 Y002 Y001 Y002 80.46(2) 13_544 1_422 ?
 Y002 Y001 Y002 127.694(10) 1_522 1_533 ?
 Y002 Y001 Y002 99.54(2) 1_523 1_533 ?
 Y002 Y001 Y002 123.66(4) 13_543 1_522 ?
 Y001 Y002 Y001 56.34(4) 1_587 1_588 ?
 Y001 Y002 Y001 127.694(9) 1_577 1_688 ?
 Y001 Y002 Y001 99.54(2) 1_587 1_577 ?
 Y001 Y002 Y001 127.694(10) 1_588 1_687 ?
 Y001 Y002 Y001 56.34(4) 1_688 1_687 ?
 Y001 Y002 Y001 127.694(10) 1_587 1_688 ?
 Y001 Y002 Y001 99.54(2) 1_588 1_688 ?
 Y001 Y002 Y001 99.54(2) 1_587 1_687 ?
 Y001 Y002 Y001 127.694(10) 1_578 1_687 ?
 Y001 Y002 Y001 99.54(2) 1_577 1_687 ?
 Y001 Y002 Y001 127.694(10) 1_587 1_578 ?
 Y001 Y002 Y001 99.54(2) 1_588 1_578 ?
 Y001 Y002 Y001 56.34(4) 1_577 1_578 ?
 Y001 Y002 Y001 99.54(2) 1_688 1_578 ?
 Y001 Y002 Y001 127.694(10) 1_588 1_577 ?
 Y002 Y002 Y001 63.847(5) 13_566 1_578 ?
 Y002 Y002 Y001 151.828(18) 13_566 1_687 ?
 Y002 Y002 Y001 118.172(18) 1_556 1_577 ?
 Y002 Y002 Y001 61.828(19) 1_554 1_687 ?
 Y002 Y002 Y001 63.847(5) 13_676 1_687 ?
 Y002 Y002 Y001 151.828(18) 13_666 1_587 ?
 Y002 Y002 Y001 151.828(18) 13_566 1_688 ?
 Y002 Y002 Y001 63.847(5) 13_666 1_578 ?
 Y002 Y002 Y001 151.828(18) 13_676 1_577 ?
 Y002 Y002 Y001 63.847(5) 13_566 1_587 ?
 Y002 Y002 Y001 118.172(19) 1_556 1_687 ?
 Y002 Y002 Y001 63.847(5) 13_566 1_577 ?
 Y002 Y002 Y001 61.828(19) 1_556 1_578 ?
 Y002 Y002 Y001 61.828(18) 1_554 1_577 ?
 Y002 Y002 Y001 151.828(18) 13_676 1_578 ?
 Y002 Y002 Y001 63.847(5) 13_666 1_688 ?
 Y002 Y002 Y001 63.847(5) 13_676 1_588 ?
 Y002 Y002 Y001 61.828(18) 1_556 1_688 ?
 Y002 Y002 Y001 118.172(19) 1_554 1_578 ?
 Y002 Y002 Y001 61.828(19) 1_554 1_587 ?
 Y002 Y002 Y001 63.847(5) 13_666 1_577 ?
 Y002 Y002 Y001 63.847(5) 13_676 1_587 ?
 Y002 Y002 Y001 118.172(19) 1_554 1_588 ?
 Y002 Y002 Y001 118.172(19) 1_556 1_587 ?
 Y002 Y002 Y001 151.828(19) 13_666 1_588 ?
 Y002 Y002 Y001 61.828(19) 1_556 1_588 ?
 Y002 Y002 Y001 118.172(18) 1_554 1_688 ?
 Y002 Y002 Y001 63.847(5) 13_666 1_687 ?
 Y002 Y002 Y001 63.847(5) 13_676 1_688 ?
 Y002 Y002 Y001 63.847(5) 13_566 1_588 ?
 Y002 Y002 Y002 120.0 13_676 13_566 ?
 Y002 Y002 Y002 90.0 13_566 1_554 ?
 Y002 Y002 Y002 90.0 13_666 1_556 ?
 Y002 Y002 Y002 90.0 13_676 1_556 ?
 Y002 Y002 Y002 120.0 13_676 13_666 ?
 Y002 Y002 Y002 180.0 1_556 1_554 ?
 Y002 Y002 Y002 90.0 13_566 1_556 ?
 Y002 Y002 Y002 90.0 13_676 1_554 ?
 Y002 Y002 Y002 90.0 13_666 1_554 ?
 Y002 Y002 Y002 120.0 13_566 13_666 ?

_shelx_res_file
;
TITL dom8_hp3_my_alena_a.res in P6/mmm
    dom8_hp3_my_alena.res
    created by SHELXL-2018/3 at 14:02:35 on 13-Sep-2023
REM Old TITL dom8_hp3_my_alena_a.res in P6mm
REM SHELXT solution in P6/mmm: R1 0.247, Rweak 0.008, Alpha 0.031
REM <I/s> 0.000 for 0 systematic absences, Orientation as input
REM Formula found by SHELXT: Y
CELL 0.41 4.9779 4.9779 3.0784 90 90 120
ZERR 3 0.003 0.003 0.0015 0 0 0
LATT 1
SYMM -Y,+X-Y,+Z
SYMM +Y-X,-X,+Z
SYMM -X,-Y,+Z
SYMM +Y,-X+Y,+Z
SYMM -Y+X,+X,+Z
SYMM +Y,+X,-Z
SYMM -Y+X,-Y,-Z
SYMM -X,-X+Y,-Z
SYMM -Y,-X,-Z
SYMM +Y-X,+Y,-Z
SYMM +X,+X-Y,-Z
SFAC Y
DISP Y 0.2124 1.4174 3419.2078
UNIT 3

L.S. 10
PLAN  5
CONF
LIST 6
MORE -1
fmap 2
acta
OMIT -3 6 0
OMIT -3 7 1
OMIT -2 4 0
OMIT -2 4 1
OMIT -2 5 1
OMIT -2 6 1
OMIT -2 7 2
OMIT -1 2 1
OMIT -1 4 1
OMIT -1 4 3
OMIT -1 5 1
OMIT -1 5 2
OMIT 0 0 1
OMIT 0 0 2
OMIT 0 0 4
OMIT 0 1 0
OMIT 0 1 3
OMIT 0 2 0
OMIT 0 2 1
OMIT 0 3 0
OMIT 0 3 4
OMIT 0 4 3
OMIT 0 5 1
OMIT 0 6 1
REM <olex2.extras>
REM <HklSrc "%.\\dom8_hp3_my_alena.hkl">
REM </olex2.extras>

WGHT    0.065600    0.044600
FVAR       1.21338
Y001  1    0.000000   -2.000000   -2.000000    10.04167    0.01132    0.01132 =
         0.02033    0.00000    0.00000    0.00566
Y002  1    0.333333    0.666667    0.500000    10.08333    0.02092    0.02092 =
         0.01886    0.00000    0.00000    0.01046
HKLF 4


REM  dom8_hp3_my_alena_a.res in P6/mmm
REM wR2 = 0.1445, GooF = S = 1.018, Restrained GooF = 1.018 for all data
REM R1 = 0.0468 for 22 Fo > 4sig(Fo) and 0.1656 for all 51 data
REM 5 parameters refined using 0 restraints

END

WGHT      0.0657      0.0446

REM Highest difference peak  1.442,  deepest hole -1.999,  1-sigma level  0.438
Q1    1   0.1171 -1.7659 -2.0000  10.25000  0.05    1.44
Q2    1   0.5000  1.0000  0.0000  10.12500  0.05    1.40
Q3    1   0.4649  0.9298  0.6408  10.50000  0.05    1.20
Q4    1   0.4320  0.8640  0.0000  10.25000  0.05    0.99
Q5    1   0.2813 -1.7187 -2.0000  10.25000  0.05    0.93
;
_shelx_res_checksum                62758
_shelx_hkl_file
;
   0   0  -1  422.95   33.80
   0   0   1  433.15   21.67
   0   0   2 9991.75   78.31
   0   0  -3   31.77  165.44
   0   0  -4 1828.28  232.74
   0   0   4 2172.54   92.18
  -1   1   0   18.85    7.45
   1  -1   0   36.64    8.50
   1   0  -1 5093.57   36.88
   1  -1   1 5163.46   45.98
   0   1  -1 5158.20   41.53
  -1   1  -1 5176.88   60.61
   0  -1   1 5116.65   42.49
  -1   1   1 5182.91   50.15
  -1   0   2   33.01   29.52
   1   0   2  -13.36   71.32
  -1   1  -2   32.21   80.25
   0   1  -2   19.30   44.54
   0  -1   2   59.54   37.31
   1  -1   2   19.26   44.65
  -1   1   2   11.43   42.81
   1   0  -2    3.56   43.04
   1   0  -3  690.25  116.46
  -1   1  -3  653.18  166.98
  -1   0   3  778.19   53.81
   1  -1   3 1026.74   65.53
   0   1  -3 1137.41  109.09
   0  -1   3  800.41   63.31
  -1   1   3  956.08   55.60
   0  -1   4   12.29   66.75
  -1   0   4  -53.74   62.37
   0   1  -4 -181.13  194.44
   1  -1   4  -38.02   87.55
  -1   1  -4   -3.99  227.09
   1   0   4   -4.95   71.56
  -1   1   5  142.84   77.19
  -1   0   5  228.71   86.61
   1   0  -5  162.54  247.21
   2  -1   0 9999.00   82.32
  -2   1  -1 2059.79  104.04
   1  -2   1 1812.58   36.22
  -1   2  -2 4733.66   75.79
   1  -2   2 4925.81   71.09
  -2   1   2 4837.24   41.24
   2  -1  -2 4982.92   86.99
   1   1  -3  274.82   60.53
  -1  -1   3  211.07   53.71
  -1   2  -3  166.31   98.97
  -2   1   3  294.77   38.65
   1  -2   3  256.65   65.24
   2  -1  -3  344.73  122.13
  -2   1  -3  367.23  211.64
   2  -1   3   21.48   83.15
  -1  -1   4  842.20   70.19
  -2   1   4  973.02   54.84
   1   1  -4  986.00  132.28
   1   1  -5  -18.15  225.01
  -2   1   5   12.95   69.10
  -2   2   0  208.27   19.46
   2  -2   0  177.56   19.37
   2  -2   1 6274.26   65.98
  -2   2   2  -56.38   48.37
   2   0  -2    8.04   35.23
   0  -2   2    7.22   55.47
   0   2  -2   57.52   46.19
   2  -2   2   15.23   58.68
  -2   2  -2  -50.70   90.24
  -2   2  -3  762.71  148.40
   2  -2   3  839.25   80.83
   0  -2   3 1219.72   70.83
  -2   0   3  635.86   55.60
  -2   2   3 1300.17   46.12
   2   0  -3 1177.37   71.51
   2   0  -4  105.97  137.25
  -2   0   4   45.34   55.12
   0  -2   4   13.73   76.19
   0   2  -4 -102.15  119.84
   2  -2   4  -64.80   97.34
  -2   2   4   17.17   59.40
  -2   2  -4   96.53  278.14
  -2   0   5  196.06   85.42
   2   0  -5  300.46  210.54
  -3   2   0  101.59   72.41
   3  -2   1 2659.26   63.44
  -2   3  -1 2759.37   50.73
   1  -3   2   26.60   66.31
   3  -2   2   79.87   53.16
  -1   3  -2   35.75   53.72
   2  -3   2   10.97   60.59
   3  -1  -2   -6.84   28.32
  -3   2  -2  107.46  193.76
   1  -3   3  794.54   81.13
   2  -3   3  682.95   77.02
   1   2  -3  570.19   71.00
  -1   3  -3  665.29   73.70
   2   1  -3  402.43   70.72
  -3   2   3  686.17   30.88
  -2   3  -3  573.75  110.71
   3  -1  -3  872.02   91.12
  -3   2  -3  296.37  204.64
   3  -1  -4   72.20  145.69
   1   2  -4   13.42   75.00
  -3   2   4   25.36   44.89
   2   1  -4  -32.06   89.29
  -1   3  -4   88.00  128.61
   2   1  -5  -34.64  171.40
   3  -3   0 8269.40   63.07
  -3   3   0 8340.28   60.58
  -3   3   1  454.32   18.02
  -3   3  -1  483.64   57.16
   3  -3   1  375.34   49.36
  -3   3   2 3310.03   60.26
   3  -3   2 3242.52   80.76
  -3   3  -2 3426.84  114.97
   3  -3   3  233.54   79.85
  -3   3  -3   71.72  162.99
  -3   3   3  174.73   35.81
   3   0  -3  182.90   50.21
  -3   3   4  871.50   54.59
   0   3  -4  743.30   91.39
   4  -2   0 1477.16   75.18
   4  -2  -1   32.94   41.05
   2  -4   2 1805.73   91.04
  -2   4  -2 2612.95   81.80
  -2   4  -3  133.51   82.57
   2  -4   3   17.62   84.34
   4  -3   0   53.87   36.37
  -4   3   0  200.41  108.26
  -4   3  -1  959.11  136.28
  -3   4  -1 1199.60   61.63
  -3   4  -2  148.54   63.33
   3  -4   2   33.99   67.38
   4  -3   2   20.85   62.16
   3  -4   3  485.31   93.88
   4  -1  -3  385.56   55.08
   4  -3   3  246.90   89.22
  -4   4   0   55.23   37.68
   4  -4   0   48.52   50.51
   4  -4   1 1768.60   69.08
  -4   4   1 1496.63   30.40
   4  -4   2   39.40   72.31
  -4   4  -2  114.08  111.88
  -4   4  -3  264.65  165.45
   4  -4   3  371.79   91.41
  -4   4   3  276.38   22.20
   5  -3   0  -28.86   40.25
   5  -3  -1  359.12   27.25
   5  -3   1  466.48   55.70
  -5   3  -2  -90.87  220.27
   5  -2  -2   10.92   18.21
  -3   5  -2   90.21   65.81
   5  -4   0 2479.11   61.77
  -4   5   0 2653.93   53.73
   4  -5   1  163.01   81.06
  -5   4  -1   64.19  147.16
   5  -4   1  258.02   59.93
  -4   5  -1  354.90   53.92
   4  -5   2 2166.65   89.44
  -4   5  -2 2033.37   75.20
  -5   5   0   -3.24   54.66
   5  -5   1 1184.88   72.38
  -5   5   1 1074.50   43.30
   5  -5   2   89.17   86.65
  -5   5  -2  135.35  133.04
   6  -3   0  159.17   66.06
   6  -3  -1   22.28   34.06
   6  -4   0   -0.53   50.35
   6  -4   1  468.13   72.06
   6  -4   2   -6.67   78.99
  -6   4  -2 -305.85  244.18
  -6   5   0    6.47  135.86
   6  -5   0   12.11   54.82
  -5   6   0    0.23   49.69
   6  -5   1  433.97   68.97
  -6   5  -1  401.78  196.56
  -5   6  -1  623.90   66.15
   5  -6   2   62.83  113.43
  -5   6  -2    5.00   90.83
   6  -5   2   43.00   88.70
  -6   5  -2  161.24  221.96
  -6   6   0  856.82   88.07
   6  -6   1  128.41   97.51
  -6   6   1   99.75   69.93
  -6   6  -1  155.67  103.99
  -6   6  -2  421.58  127.76
   7  -4   0   28.73   54.50
   7  -4   1   66.19   68.59
   7  -5   0  953.75   67.73
   7  -5   1   16.31   73.78
  -7   5  -2 2521.91  250.24
  -7   6   0    7.61  146.15
  -7   6  -1  183.07  174.18
  -6   7  -1  257.07   77.72
   7  -6   1  300.72   76.14
  -7   7  -1  227.16  130.07
   8  -5   1   93.77   81.62
   8  -6   1  204.88   84.36
   0   0   0    0.00    0.00


TITL dom8_hP3_my_Alena in P6/mmm
REM P6/mmm (#191 in standard setting)
CELL 0.41000   4.977868   4.977868   3.078420  90.0000  90.0000 120.0000
ZERR    3.00   0.003025   0.003025   0.001539   0.0000   0.0000   0.0000
LATT  1
SYMM -y, x-y, z
SYMM -x+y,-x, z
SYMM -x,-y, z
SYMM  y,-x+y, z
SYMM  x-y, x, z
SYMM  y, x,-z
SYMM  x-y,-y,-z
SYMM -x,-x+y,-z
SYMM -y,-x,-z
SYMM -x+y, y,-z
SYMM  x, x-y,-z
SFAC Y
UNIT 3.00
TREF
HKLF 4
END
_computing_structure_solution     'SHELXT 2018/2 (Sheldrick, 2018)'
_computing_structure_solution     'SHELXT 2018/2 (Sheldrick, 2018)'
;
_shelx_hkl_checksum                52926
_olex2_submission_special_instructions  'No special instructions were received'
_oxdiff_exptl_absorpt_empirical_details
;
Empirical correction (ABSPACK) includes:
- Absorption correction using spherical harmonics
- Frame scaling
;

# start Validation Reply Form
_vrf_PLAT029_Y3H11_120GPa
;
PROBLEM: _diffrn_measured_fraction_theta_full value Low .      0.649 Why?  
RESPONSE: the dataset was incomplete since the data were collected in a diamond 
anvil cell metallic body of which shadows more than 60% of the reflections.
;

_vrf_PLAT911_Y3H11_120GPa
;
PROBLEM: Missing FCF Refl Between Thmin & STh/L=    0.600         11 Report  
RESPONSE: the dataset was incomplete since the data were collected in a diamond 
anvil cell metallic body of which shadows more than 60% of the reflections. 
The crystal quality itself at such high pressure is poor, therefore, data 
quality is poor. Moreover, this is not a purely metallic Y phase, but hydride 
phase, which could be a possible explanation for the remaining electron density.
;
# end Validation Reply Form
