# Supplementary material for: Diverse high-pressure chemistry in Y-NH3BH3 and Y–paraffin oil systems
Source: Sci Adv. 2024 Mar 13;10(11):eadl5416. doi: 10.1126/sciadv.adl5416 (PMC10936948; doi:10.1126/sciadv.adl5416)
Supplement: Supplementary file 2 — Data S1 to S8 [file sciadv.adl5416_data_s1_to_s8.zip › adl5416_Data S5.cif]

data_Y_in_Y4H23_138GPa
_audit_creation_date               2023-09-12
_audit_creation_method
;
Olex2 1.5
(compiled 2023.08.24 svn.re1ec1418 for OlexSys, GUI svn.r6817)
;
_shelx_SHELXL_version_number       '2018/3'
_audit_contact_author_address      alena.akula3@gmail.com
_audit_contact_author_email        alena.akula3@gmail.com
_audit_contact_author_name         'Alena Aslandukova'
_audit_contact_author_phone        ?
_publ_contact_author_id_orcid      ?
_publ_section_references
;
Dolomanov, O.V., Bourhis, L.J., Gildea, R.J, Howard, J.A.K. & Puschmann, H.
 (2009), J. Appl. Cryst. 42, 339-341.

Sheldrick, G.M. (2015). Acta Cryst. C71, 3-8.
;
_chemical_name_common              'Y-lattice of Y4H23'
_chemical_name_systematic           Y
_chemical_formula_moiety           'Y'
_chemical_formula_sum              'Y'
_chemical_formula_weight           88.91
_chemical_melting_point            ?
loop_
  _atom_type_symbol
  _atom_type_description
  _atom_type_scat_dispersion_real
  _atom_type_scat_dispersion_imag
  _atom_type_scat_source
 'Y' 'Y' 0.2273 0.7359 'International Tables Vol C Tables 4.2.6.8 and 6.1.1.4'

_shelx_space_group_comment
;
The symmetry employed for this shelxl refinement is uniquely defined
by the following loop, which should always be used as a source of
symmetry information in preference to the above space-group names.
They are only intended as comments.
;
_space_group_crystal_system        'cubic'
_space_group_IT_number             223
_space_group_name_H-M_alt          'P m -3 n'
_space_group_name_Hall             '-P 4n 2 3'
loop_
  _space_group_symop_operation_xyz
 'x, y, z'
 '-x, -y, z'
 '-x, y, -z'
 'x, -y, -z'
 'z, x, y'
 'z, -x, -y'
 '-z, -x, y'
 '-z, x, -y'
 'y, z, x'
 '-y, z, -x'
 'y, -z, -x'
 '-y, -z, x'
 'y+1/2, x+1/2, -z+1/2'
 '-y+1/2, -x+1/2, -z+1/2'
 'y+1/2, -x+1/2, z+1/2'
 '-y+1/2, x+1/2, z+1/2'
 'x+1/2, z+1/2, -y+1/2'
 '-x+1/2, z+1/2, y+1/2'
 '-x+1/2, -z+1/2, -y+1/2'
 'x+1/2, -z+1/2, y+1/2'
 'z+1/2, y+1/2, -x+1/2'
 'z+1/2, -y+1/2, x+1/2'
 '-z+1/2, y+1/2, x+1/2'
 '-z+1/2, -y+1/2, -x+1/2'
 '-x, -y, -z'
 'x, y, -z'
 'x, -y, z'
 '-x, y, z'
 '-z, -x, -y'
 '-z, x, y'
 'z, x, -y'
 'z, -x, y'
 '-y, -z, -x'
 'y, -z, x'
 '-y, z, x'
 'y, z, -x'
 '-y-1/2, -x-1/2, z-1/2'
 'y-1/2, x-1/2, z-1/2'
 '-y-1/2, x-1/2, -z-1/2'
 'y-1/2, -x-1/2, -z-1/2'
 '-x-1/2, -z-1/2, y-1/2'
 'x-1/2, -z-1/2, -y-1/2'
 'x-1/2, z-1/2, y-1/2'
 '-x-1/2, z-1/2, -y-1/2'
 '-z-1/2, -y-1/2, x-1/2'
 '-z-1/2, y-1/2, -x-1/2'
 'z-1/2, -y-1/2, -x-1/2'
 'z-1/2, y-1/2, x-1/2'

_cell_length_a                     5.5815(8)
_cell_length_b                     5.5815(8)
_cell_length_c                     5.5815(8)
_cell_angle_alpha                  90
_cell_angle_beta                   90
_cell_angle_gamma                  90
_cell_volume                       173.88(7)
_cell_formula_units_Z              8
_cell_measurement_reflns_used      249
_cell_measurement_temperature      293(2)
_cell_measurement_theta_max        13.7050
_cell_measurement_theta_min        2.5140
_shelx_estimated_absorpt_T_max     ?
_shelx_estimated_absorpt_T_min     ?
_exptl_absorpt_coefficient_mu      5.850
_exptl_absorpt_correction_T_max    1.00000
_exptl_absorpt_correction_T_min    0.41744
_exptl_absorpt_correction_type     multi-scan
_exptl_absorpt_process_details
;
CrysAlisPro 1.171.40.67a (Rigaku Oxford Diffraction, 2019)
Empirical absorption correction using spherical harmonics,
 implemented in SCALE3 ABSPACK scaling algorithm.
;
_exptl_absorpt_special_details     ?
_exptl_crystal_colour              ?
_exptl_crystal_density_diffrn      6.793
_exptl_crystal_density_meas        ?
_exptl_crystal_density_method      ?
_exptl_crystal_description         'the sample was obtain after laser heating of Y in paraffin oil in diamond anvill cell at 138 GPa'
_exptl_crystal_F_000               312
_exptl_crystal_size_max            0.002
_exptl_crystal_size_mid            0.002
_exptl_crystal_size_min            0.002
_exptl_transmission_factor_max     ?
_exptl_transmission_factor_min     ?
_diffrn_reflns_av_R_equivalents    0.0983
_diffrn_reflns_av_unetI/netI       0.0526
_diffrn_reflns_Laue_measured_fraction_full  0.973
_diffrn_reflns_Laue_measured_fraction_max  0.978
_diffrn_reflns_limit_h_max         3
_diffrn_reflns_limit_h_min         -5
_diffrn_reflns_limit_k_max         8
_diffrn_reflns_limit_k_min         -9
_diffrn_reflns_limit_l_max         9
_diffrn_reflns_limit_l_min         -9
_diffrn_reflns_number              555
_diffrn_reflns_point_group_measured_fraction_full  0.973
_diffrn_reflns_point_group_measured_fraction_max  0.978
_diffrn_reflns_theta_full          9.825
_diffrn_reflns_theta_max           13.666
_diffrn_reflns_theta_min           2.065
_diffrn_ambient_temperature        293(2)
_diffrn_detector_area_resol_mean   13.3333
_diffrn_measured_fraction_theta_full  0.973
_diffrn_measured_fraction_theta_max  0.978
_diffrn_measurement_details
;
List of Runs (angles in degrees, time in seconds):

  # Type    Start    End  Width  t~exp~   \w     \q     \k     \f   Frames
--------------------------------------------------------------------------
  1  \w    -29.00  20.00   0.50    2.00    --    0.00   0.00   0.00   98
;
_diffrn_measurement_device         'abstract diffractometer'
_diffrn_measurement_device_type   
 'esperanto-CrysAlisPro-abstract goniometer imported esperanto images'
_diffrn_measurement_method         '\w scans'
_diffrn_radiation_type             synchrotron
_diffrn_radiation_wavelength       0.2844
_diffrn_source                     synchrotron
_reflns_Friedel_coverage           0.000
_reflns_Friedel_fraction_full      .
_reflns_Friedel_fraction_max       .
_reflns_number_gt                  67
_reflns_number_total               90
_reflns_special_details
;
 Reflections were merged by SHELXL according to the crystal
 class for the calculation of statistics and refinement.
 
 _reflns_Friedel_fraction is defined as the number of unique
 Friedel pairs measured divided by the number that would be
 possible theoretically, ignoring centric projections and
 systematic absences.
;
_reflns_threshold_expression       'I > 2\s(I)'
_computing_cell_refinement         'CrysAlisPro 1.171.40.67a (Rigaku OD, 2019)'
_computing_data_collection         'CrysAlisPro 1.171.40.67a (Rigaku OD, 2019)'
_computing_data_reduction          'CrysAlisPro 1.171.40.67a (Rigaku OD, 2019)'
_computing_molecular_graphics      'Olex2 1.5 (Dolomanov et al., 2009)'
_computing_publication_material    'Olex2 1.5 (Dolomanov et al., 2009)'
_computing_structure_refinement    'SHELXL 2018/3 (Sheldrick, 2015)'
_computing_structure_solution      'SHELXT 2018/2 (Sheldrick, 2018)'
_refine_diff_density_max           4.105
_refine_diff_density_min           -2.453
_refine_diff_density_rms           0.477
_refine_ls_extinction_coef         .
_refine_ls_extinction_method       none
_refine_ls_goodness_of_fit_ref     1.130
_refine_ls_hydrogen_treatment      undef
_refine_ls_matrix_type             full
_refine_ls_number_parameters       4
_refine_ls_number_reflns           90
_refine_ls_number_restraints       0
_refine_ls_R_factor_all            0.0621
_refine_ls_R_factor_gt             0.0484
_refine_ls_restrained_S_all        1.130
_refine_ls_shift/su_max            0.000
_refine_ls_shift/su_mean           0.000
_refine_ls_structure_factor_coef   Fsqd
_refine_ls_weighting_details      
 'w=1/[\s^2^(Fo^2^)+11.3131P] where P=(Fo^2^+2Fc^2^)/3'
_refine_ls_weighting_scheme        calc
_refine_ls_wR_factor_gt            0.0998
_refine_ls_wR_factor_ref           0.1081
_refine_special_details            ?
_olex2_refinement_description
;
;
_atom_sites_solution_hydrogens     .
_atom_sites_solution_primary       ?
_atom_sites_solution_secondary     ?
loop_
  _atom_site_label
  _atom_site_type_symbol
  _atom_site_fract_x
  _atom_site_fract_y
  _atom_site_fract_z
  _atom_site_U_iso_or_equiv
  _atom_site_adp_type
  _atom_site_occupancy
  _atom_site_site_symmetry_order
  _atom_site_calc_flag
  _atom_site_refinement_flags_posn
  _atom_site_refinement_flags_adp
  _atom_site_refinement_flags_occupancy
  _atom_site_disorder_assembly
  _atom_site_disorder_group
 Y001 Y 1.000000 0.750000 0.500000 0.0093(4) Uani 1 8 d S T P . .
 Y002 Y 0.500000 0.500000 0.500000 0.0132(6) Uani 1 24 d S T P . .

loop_
  _atom_site_aniso_label
  _atom_site_aniso_U_11
  _atom_site_aniso_U_22
  _atom_site_aniso_U_33
  _atom_site_aniso_U_23
  _atom_site_aniso_U_13
  _atom_site_aniso_U_12
 Y001 0.0096(5) 0.0085(8) 0.0096(5) 0.000 0.000 0.000
 Y002 0.0132(6) 0.0132(6) 0.0132(6) 0.000 0.000 0.000

_geom_special_details
;
 All esds (except the esd in the dihedral angle between two l.s. planes)
 are estimated using the full covariance matrix.  The cell esds are taken
 into account individually in the estimation of esds in distances, angles
 and torsion angles; correlations between esds in cell parameters are only
 used when they are defined by crystal symmetry.  An approximate (isotropic)
 treatment of cell esds is used for estimating esds involving l.s. planes.
;
loop_
  _geom_bond_atom_site_label_1
  _geom_bond_atom_site_label_2
  _geom_bond_distance
  _geom_bond_site_symmetry_2
  _geom_bond_publ_flag
 Y001 Y001 2.7908(4) 25_776 ?
 Y001 Y001 3.4180(5) 5_655 ?
 Y001 Y001 3.4180(5) 33_766 ?
 Y001 Y001 3.4180(5) 29_776 ?
 Y001 Y001 2.7907(4) 25_766 ?
 Y001 Y001 3.4180(5) 33_767 ?
 Y001 Y001 3.4180(5) 9_554 ?
 Y001 Y001 3.4180(5) 29_676 ?
 Y001 Y002 3.1202(4) 13_556 ?
 Y001 Y002 3.1202(5) 1_655 ?
 Y001 Y002 3.1202(5) 13 ?
 Y001 Y002 3.1202(4) . ?

loop_
  _geom_angle_atom_site_label_1
  _geom_angle_atom_site_label_2
  _geom_angle_atom_site_label_3
  _geom_angle
  _geom_angle_site_symmetry_1
  _geom_angle_site_symmetry_3
  _geom_angle_publ_flag
 Y001 Y001 Y001 180.0 25_776 25_766 ?
 Y001 Y001 Y001 60.0 29_776 33_766 ?
 Y001 Y001 Y001 146.4 29_676 33_767 ?
 Y001 Y001 Y001 99.6 5_655 33_766 ?
 Y001 Y001 Y001 65.9 25_766 33_767 ?
 Y001 Y001 Y001 131.8 5_655 29_676 ?
 Y001 Y001 Y001 114.1 25_766 29_776 ?
 Y001 Y001 Y001 65.9 25_766 33_766 ?
 Y001 Y001 Y001 65.9 25_766 9_554 ?
 Y001 Y001 Y001 65.9 25_776 29_676 ?
 Y001 Y001 Y001 146.443(1) 5_655 9_554 ?
 Y001 Y001 Y001 131.8 9_554 33_767 ?
 Y001 Y001 Y001 48.2 5_655 29_776 ?
 Y001 Y001 Y001 114.1 25_776 33_766 ?
 Y001 Y001 Y001 114.1 25_776 9_554 ?
 Y001 Y001 Y001 65.9 25_776 5_655 ?
 Y001 Y001 Y001 114.1 25_776 33_767 ?
 Y001 Y001 Y001 109.5 33_766 33_767 ?
 Y001 Y001 Y001 60.0 5_655 33_767 ?
 Y001 Y001 Y001 99.6 29_676 33_766 ?
 Y001 Y001 Y001 99.6 29_776 33_767 ?
 Y001 Y001 Y001 114.1 25_766 29_676 ?
 Y001 Y001 Y001 60.0 9_554 29_676 ?
 Y001 Y001 Y001 114.1 25_766 5_655 ?
 Y001 Y001 Y001 65.9 25_776 29_776 ?
 Y001 Y001 Y001 99.6 9_554 29_776 ?
 Y001 Y001 Y001 109.5 29_776 29_676 ?
 Y001 Y001 Y001 48.2 9_554 33_766 ?
 Y001 Y001 Y002 63.4 25_766 1_655 ?
 Y001 Y001 Y002 116.6 25_776 . ?
 Y001 Y001 Y002 63.4 25_776 13 ?
 Y001 Y001 Y002 116.6 25_766 13_556 ?
 Y001 Y001 Y002 63.4 25_776 13_556 ?
 Y001 Y001 Y002 116.6 25_766 13 ?
 Y001 Y001 Y002 63.4 25_766 . ?
 Y001 Y001 Y002 116.6 25_776 1_655 ?
 Y002 Y001 Y001 56.8 1_655 33_766 ?
 Y002 Y001 Y001 155.9 13_556 9_554 ?
 Y002 Y001 Y001 56.8 1_655 5_655 ?
 Y002 Y001 Y001 56.8 13 29_676 ?
 Y002 Y001 Y001 56.8 13 9_554 ?
 Y002 Y001 Y001 56.8 . 29_676 ?
 Y002 Y001 Y001 155.9 1_655 29_676 ?
 Y002 Y001 Y001 155.9 . 29_776 ?
 Y002 Y001 Y001 155.9 . 5_655 ?
 Y002 Y001 Y001 100.5 . 33_766 ?
 Y002 Y001 Y001 56.8 13_556 33_767 ?
 Y002 Y001 Y001 100.5 13_556 29_676 ?
 Y002 Y001 Y001 56.8 1_655 29_776 ?
 Y002 Y001 Y001 100.5 . 33_767 ?
 Y002 Y001 Y001 100.5 13_556 29_776 ?
 Y002 Y001 Y001 56.8 . 9_554 ?
 Y002 Y001 Y001 56.789(1) 13 29_776 ?
 Y002 Y001 Y001 155.9 13_556 33_766 ?
 Y002 Y001 Y001 56.8 13 33_766 ?
 Y002 Y001 Y001 100.5 1_655 9_554 ?
 Y002 Y001 Y001 100.5 13 5_655 ?
 Y002 Y001 Y001 56.8 1_655 33_767 ?
 Y002 Y001 Y001 56.8 13_556 5_655 ?
 Y002 Y001 Y001 155.9 13 33_767 ?
 Y002 Y001 Y002 101.5 13_556 1_655 ?
 Y002 Y001 Y002 101.5 . 13 ?
 Y002 Y001 Y002 101.5 13_556 . ?
 Y002 Y001 Y002 101.5 13 1_655 ?
 Y002 Y001 Y002 126.9 . 1_655 ?
 Y002 Y001 Y002 126.9 13_556 13 ?
 Y001 Y002 Y001 113.6 33_666 . ?
 Y001 Y002 Y001 113.6 25_666 29_676 ?
 Y001 Y002 Y001 113.6 33_666 5_545 ?
 Y001 Y002 Y001 180.0 25_766 1_455 ?
 Y001 Y002 Y001 53.1 9 33_667 ?
 Y001 Y002 Y001 66.4 29_666 25_766 ?
 Y001 Y002 Y001 53.1 29_666 5_545 ?
 Y001 Y002 Y001 113.6 5 25_766 ?
 Y001 Y002 Y001 126.9 33_666 33_667 ?
 Y001 Y002 Y001 113.6 5 9_554 ?
 Y001 Y002 Y001 113.6 29_666 33_667 ?
 Y001 Y002 Y001 113.6 5_545 1_455 ?
 Y001 Y002 Y001 66.4 9 5_545 ?
 Y001 Y002 Y001 113.6 9 1_455 ?
 Y001 Y002 Y001 66.4 33_666 29_676 ?
 Y001 Y002 Y001 180.0 33_666 9 ?
 Y001 Y002 Y001 180.0 29_666 5 ?
 Y001 Y002 Y001 66.422(1) . 9_554 ?
 Y001 Y002 Y001 113.6 . 33_667 ?
 Y001 Y002 Y001 126.9 5 5_545 ?
 Y001 Y002 Y001 66.4 25_666 33_667 ?
 Y001 Y002 Y001 113.6 33_666 25_766 ?
 Y001 Y002 Y001 66.4 5 33_667 ?
 Y001 Y002 Y001 66.4 . 9 ?
 Y001 Y002 Y001 113.6 . 5_545 ?
 Y001 Y002 Y001 113.6 29_676 25_766 ?
 Y001 Y002 Y001 66.4 25_666 5_545 ?
 Y001 Y002 Y001 113.6 33_667 29_676 ?
 Y001 Y002 Y001 66.4 33_667 5_545 ?
 Y001 Y002 Y001 66.4 33_667 1_455 ?
 Y001 Y002 Y001 113.6 9 29_676 ?
 Y001 Y002 Y001 66.4 33_666 25_666 ?
 Y001 Y002 Y001 66.4 29_666 9_554 ?
 Y001 Y002 Y001 180.0 5_545 29_676 ?
 Y001 Y002 Y001 113.6 9 25_666 ?
 Y001 Y002 Y001 53.1 33_666 9_554 ?
 Y001 Y002 Y001 66.4 29_676 9_554 ?
 Y001 Y002 Y001 113.6 25_666 9_554 ?
 Y001 Y002 Y001 66.4 33_666 29_666 ?
 Y001 Y002 Y001 180.0 . 25_666 ?
 Y001 Y002 Y001 126.9 25_666 25_766 ?
 Y001 Y002 Y001 113.6 5_545 9_554 ?
 Y001 Y002 Y001 113.6 . 29_666 ?
 Y001 Y002 Y001 66.4 5 1_455 ?
 Y001 Y002 Y001 66.4 5_545 25_766 ?
 Y001 Y002 Y001 66.4 9 25_766 ?
 Y001 Y002 Y001 113.6 9 29_666 ?
 Y001 Y002 Y001 126.870(1) 9 9_554 ?
 Y001 Y002 Y001 126.9 . 1_455 ?
 Y001 Y002 Y001 113.6 33_667 25_766 ?
 Y001 Y002 Y001 66.4 9_554 25_766 ?
 Y001 Y002 Y001 126.9 29_666 29_676 ?
 Y001 Y002 Y001 53.1 25_666 1_455 ?
 Y001 Y002 Y001 66.4 25_666 29_666 ?
 Y001 Y002 Y001 113.6 33_666 5 ?
 Y001 Y002 Y001 180.0 33_667 9_554 ?
 Y001 Y002 Y001 66.4 . 29_676 ?
 Y001 Y002 Y001 113.578(1) 29_666 1_455 ?
 Y001 Y002 Y001 66.4 . 5 ?
 Y001 Y002 Y001 66.4 33_666 1_455 ?
 Y001 Y002 Y001 113.6 9_554 1_455 ?
 Y001 Y002 Y001 66.4 29_676 1_455 ?
 Y001 Y002 Y001 66.4 9 5 ?
 Y001 Y002 Y001 53.1 . 25_766 ?
 Y001 Y002 Y001 53.1 5 29_676 ?
 Y001 Y002 Y001 113.6 25_666 5 ?

_shelx_res_file
;
TITL cp_dom3_alena_cut_a.res in Pm-3n
    cp_dom3_alena_cut.res
    created by SHELXL-2018/3 at 19:08:07 on 12-Sep-2023
REM Old TITL cP_dom3_Alena_cut in Pm-3n
REM SHELXT solution in Pm-3n: R1 0.043, Rweak 0.010, Alpha 0.003
REM <I/s> 1.617 for 12 systematic absences, Orientation as input
REM Formula found by SHELXT: Y
CELL 0.2844 5.5815 5.5815 5.5815 90 90 90
ZERR 8 0.0008 0.0008 0.0008 0 0 0
LATT 1
SYMM -X,-Y,+Z
SYMM -X,+Y,-Z
SYMM +X,-Y,-Z
SYMM +Z,+X,+Y
SYMM +Z,-X,-Y
SYMM -Z,-X,+Y
SYMM -Z,+X,-Y
SYMM +Y,+Z,+X
SYMM -Y,+Z,-X
SYMM +Y,-Z,-X
SYMM -Y,-Z,+X
SYMM 0.5+Y,0.5+X,0.5-Z
SYMM 0.5-Y,0.5-X,0.5-Z
SYMM 0.5+Y,0.5-X,0.5+Z
SYMM 0.5-Y,0.5+X,0.5+Z
SYMM 0.5+X,0.5+Z,0.5-Y
SYMM 0.5-X,0.5+Z,0.5+Y
SYMM 0.5-X,0.5-Z,0.5-Y
SYMM 0.5+X,0.5-Z,0.5+Y
SYMM 0.5+Z,0.5+Y,0.5-X
SYMM 0.5+Z,0.5-Y,0.5+X
SYMM 0.5-Z,0.5+Y,0.5+X
SYMM 0.5-Z,0.5-Y,0.5-X
SFAC Y
DISP Y 0.2273 0.7359 1271.4819
UNIT 8

L.S. 50
PLAN  5
CONF
LIST 6
MORE -1
fmap 2
acta
OMIT 1 3 5
OMIT 2 6 6
REM <olex2.extras>
REM <HklSrc "%.\\cp_dom3_alena_cut.hkl">
REM </olex2.extras>

WGHT    0.000000   11.313101
FVAR       0.57300
Y001  1    1.000000    0.750000    0.500000    10.12500    0.00964    0.00855 =
         0.00964    0.00000    0.00000    0.00000
Y002  1    0.500000    0.500000    0.500000    10.04167    0.01321    0.01321 =
         0.01321    0.00000    0.00000    0.00000
HKLF 4


REM  cp_dom3_alena_cut_a.res in Pm-3n
REM wR2 = 0.1081, GooF = S = 1.130, Restrained GooF = 1.130 for all data
REM R1 = 0.0484 for 67 Fo > 4sig(Fo) and 0.0621 for all 90 data
REM 4 parameters refined using 0 restraints

END

WGHT      0.0000     11.3123

REM Highest difference peak  4.105,  deepest hole -2.453,  1-sigma level  0.477
Q1    1   1.0000  0.5000  0.2500  10.12500  0.05    3.59
Q2    1   1.0000  0.7817  0.5963  10.50000  0.05    1.34
Q3    1   1.0000  0.8866  0.7339  10.50000  0.05    1.27
Q4    1   1.1507  0.5000  0.5000  10.25000  0.05    1.10
Q5    1   0.5997  0.5000  0.4021  10.50000  0.05    1.07
;
_shelx_res_checksum                73483
_shelx_hkl_file
;
   0  -1   1    3.88    2.28
   0   1  -1    2.52    3.02
  -1   1  -1    1.68    8.38
   0   0  -2 5209.31  372.51
  -1   0  -2 5427.82  335.27
   0  -1  -2 4516.59  332.87
   0  -1   2 4645.39  333.12
   0   1   2 4736.77  333.20
   0  -2   1 4641.31  333.64
  -1   1  -2 4779.80  331.98
  -1   1   2 4692.45  332.60
   1  -1   2 4854.14  332.79
  -1   2  -1 4493.76  331.44
   0  -2   2   -1.82    3.82
   0  -2  -2    1.21    3.10
   0   2  -2   -1.75    9.16
  -1   2   2    2.08    2.24
  -1   2  -2    3.36    2.75
   1  -2   2    2.09    4.21
  -2   2  -2 3023.02  219.08
   0   0  -3    2.07    3.51
   0   0   3    0.15    2.85
   0  -1  -3    1.03    2.99
   0   1   3    3.06    4.08
   0  -3   1    0.38    8.49
  -1   0  -3    6.84    5.47
   0  -1   3    6.57    3.80
  -1   0   3    1.24    6.87
  -1  -1  -3   -1.36    8.23
   1  -1  -3   15.91   11.32
   1  -1   3   25.83    6.94
  -1   3  -1    9.58    3.00
   1  -3   1    5.23    2.93
  -1   1   3   30.45    4.36
   0  -3   2 2883.37  218.16
   0   2   3 2990.09  218.77
   0   2  -3 2899.55  219.22
   0  -2   3 2911.10  217.86
   0  -3  -2 2712.51  218.31
   0  -2  -3 3378.92  217.52
  -2   1  -3 2571.33  208.81
   1  -3   2 3101.13  206.74
  -1   3   2 2689.54  206.32
  -1   3  -2 3049.27  206.77
  -1   2  -3 2773.65  206.80
  -1   2   3 3140.29  206.62
   1  -2   3 2752.31  207.09
  -2   3  -1 2866.66  207.56
  -1  -2  -3 2813.53  211.57
  -2   2  -3    6.78    7.02
  -2   3  -2    4.00    5.09
   0  -3   3   13.10    5.12
   0   3  -3    6.56   15.63
   0  -3  -3    1.74    3.16
   1  -3   3    1.82    4.93
   1  -3  -3    1.70    6.48
  -1   3  -3    0.11    5.17
  -1   3   3    1.28    3.14
  -3   2  -3 2390.34  162.55
  -2   3   3 2636.01  154.34
  -3   3  -2 1863.99  159.84
  -2   3  -3 1830.27  153.76
   0   0  -4 9999.00  709.88
   0   0   4 9870.65  709.57
  -1   0  -4   13.94    5.41
   0   1   4    7.93    5.68
   0  -1   4    7.04    4.66
   0  -1  -4   10.64    4.40
   0   1  -4    1.89    6.77
   0  -4   1    0.21   11.03
  -1   0   4    1.21    5.47
   1   0  -4   11.50   17.29
   1   0   4    7.07   12.58
   1  -1   4    3.15    8.70
   1  -4   1   12.14    3.07
   1  -1  -4   -1.79   13.36
  -1   1   4    4.17    4.63
  -1   4  -1   -0.98    9.08
  -1  -1  -4   15.16    6.24
   1   1   4  -19.13   26.47
   0  -4   2 2092.84  155.67
   0   2  -4 1922.54  156.45
  -2   4   0 2350.04  154.48
   0   2   4 1923.51  155.82
  -2   0  -4 2133.97  157.35
   0  -2  -4 2000.39  154.78
   0  -2   4 2221.82  155.19
  -2  -1  -4 2377.49  158.62
  -1   4  -2 1827.95  151.99
  -2   1   4 2340.56  154.16
  -2   4  -1 2074.20  151.05
  -1   2   4 1863.59  151.21
  -1   2  -4 2267.11  151.73
  -1  -2   4 1976.44  153.08
  -1  -2  -4 2282.54  152.47
   1  -2   4 2599.67  152.36
   1  -4   2 2135.25  151.26
   2  -2   4   12.34   22.88
  -2   2  -4   -0.45    6.38
  -2   4  -2    3.44    3.81
  -2   2   4   -5.56    8.22
   2  -4   2    7.71   21.23
   0  -3   4    3.01    5.58
   0  -4   3    4.20    5.54
   0  -3  -4    7.06    3.82
   0   3  -4    6.17   15.88
   0  -4  -3   -2.57    4.61
  -1   3  -4   10.29    6.04
  -1   3   4   27.78    4.82
   1  -4  -3    4.87    5.94
   1  -4   3    1.66    4.72
  -1  -3  -4   -4.52   10.81
  -3   1  -4   26.26   26.85
  -1  -3   4    4.13   10.91
   1  -3   4    8.68    5.77
  -3   4  -1   13.44   19.71
   1  -3  -4   22.92    7.70
  -1   4  -3   -3.34    9.47
  -2   3  -4 1685.79  114.51
  -2   4   3 1456.46  113.62
   2  -3   4 1554.96  118.79
  -3   4  -2 1815.89  115.65
  -3   2  -4 1393.27  116.63
  -2   4  -3 1780.98  114.37
  -2   3   4 1603.10  114.19
  -3   4  -3   13.48    6.44
  -3   3  -4    5.96    8.67
   0  -4  -4 6201.77  430.23
   0  -4   4 5719.64  430.68
   1  -4   4    5.14    5.91
  -1   4  -4   -6.11   10.92
  -1   4   4   -2.36    9.82
  -1  -4  -4    3.87   14.19
  -2   4  -4 1364.06   95.37
  -2   4   4 1292.98   94.66
  -3   4  -4   -0.59    6.35
  -4   4  -3   20.91   14.38
  -4   3  -4    9.09   16.25
  -4   4  -4 3387.82  244.53
   0   0  -5    1.92    7.14
   0   0   5    4.30    5.82
  -1   0  -5   27.26    5.56
   1   0  -5    7.59   20.68
   1  -5   0    0.09    2.18
   0  -1  -5   15.38    6.05
   0   1  -5   11.47   11.03
   0   1   5   24.03    7.54
   0  -5   1    9.69   10.14
  -1   0   5   13.69    6.37
   1  -1   5   14.80    8.64
  -1  -1  -5   -7.06    6.25
   1   1   5   -7.65   24.37
  -1  -1   5   -4.47    6.20
   1   1  -5  -27.08   25.88
  -1   1  -5    6.51    6.42
   1  -5   1   -0.42    2.63
  -1   1   5   20.56    5.79
   1  -1  -5    9.40   14.92
  -2   0   5 1696.28  114.35
   0   2  -5 1546.43  114.22
   0  -2  -5 1513.96  111.74
  -2   5   0 1511.53  111.20
   0  -5   2 1590.53  112.60
   0   2   5 1504.20  113.20
  -2   0  -5 1506.39  113.07
   0  -2   5 1666.16  112.19
   1  -2   5 1100.26  104.95
  -2   1   5 1437.27  105.93
  -2   5  -1 1653.87  104.09
  -1   5  -2  952.83  107.02
  -1   2  -5 1221.86  104.77
  -1   2   5 1731.04  104.60
   2  -1   5 1242.44  116.54
   1  -2  -5 1662.44  106.87
  -1  -2  -5 1298.50  104.66
  -2  -1  -5 1264.49  105.90
   1  -5   2 1437.70  104.05
  -1  -2   5 1607.21  105.61
  -2   2   5    5.50    6.17
  -2   2  -5    3.86    5.93
   2  -5   2   -3.02   17.72
   2  -2   5   -6.81   21.83
  -2   5  -2    0.64    4.42
  -2  -2  -5   -8.18   14.59
   0  -3   5    3.55    6.41
   0   3   5   17.15   21.23
  -3   0  -5  -20.67   17.41
  -3   5   0   -2.16    7.36
   0   3  -5   -3.72   20.57
   0  -3  -5    2.90    5.06
   0  -5   3   -0.13    6.06
   0  -5  -3    2.47    5.87
  -3   5  -1    8.94    5.19
   1  -5   3   29.70    4.79
   1  -5  -3   20.76    5.74
  -1   3  -5   -1.63    7.79
  -1   3   5    1.40    5.81
  -1   5  -3   33.06   16.07
  -1  -3   5   40.66    9.96
  -3  -1  -5    0.89   37.41
   1  -3   5    4.07    6.39
  -1  -3  -5   21.50    6.96
   1  -3  -5  -11.34    9.32
  -2   3  -5 1111.01   80.17
  -2   3   5 1282.75   79.79
  -2  -3  -5 1236.67   86.35
   2  -3   5  962.11   83.55
  -2   5  -3  982.98   79.71
  -2   5   3  945.51   79.28
   2  -5   3  878.02   81.17
  -3   2  -5 1241.75   81.77
  -3   5  -2 1291.66   79.80
  -3   3   5   52.87   10.25
  -3   3  -5   49.16    8.41
  -3   5  -3    8.30    5.25
  -3   5   3    0.09    5.65
   0  -5   4    0.57    5.98
   0  -4   5    2.10    6.61
   0  -5  -4    4.54    4.09
   0   4  -5   -8.92   26.67
   1  -5  -4   -0.59    6.75
   1  -4   5   22.84    7.36
  -1  -4   5    2.00   11.56
   1  -5   4    2.39    6.23
  -1  -4  -5   18.30    7.84
  -1   4  -5   31.05   12.98
  -1   4   5   -8.89   10.43
  -1  -5  -4   13.81   19.62
  -1   5  -4   16.72   15.52
  -2   5  -4  834.82   65.03
  -2  -4  -5  909.06   74.97
  -4   2  -5 1008.10   70.67
  -2   4  -5  915.51   65.23
  -2   5   4  945.35   64.48
   2  -5   4  716.46   66.33
  -4   5  -2  935.48   66.62
   2  -4   5  798.26   67.75
  -3   4  -5    2.37    6.30
  -4   3  -5   -0.59   12.13
  -4   5  -3    6.80    8.68
  -3   5  -4   11.50    5.46
  -3   5   4   14.96    3.60
  -4   5  -4    8.22    6.55
  -4   4  -5    2.19    9.22
   0  -5  -5   18.72    4.82
   0  -5   5   16.20    6.81
   1  -5  -5    1.67    8.41
   1  -5   5    2.40    6.64
  -1  -5  -5   -3.31    8.71
  -2   5  -5  874.35   47.84
   2  -5   5  901.33   50.23
  -3   5   5    6.00    4.42
  -5   5  -3    6.97   19.35
  -3   5  -5    6.16    7.20
  -4   5   5   13.82   10.00
  -4   5  -5   21.69    7.99
  -5   4  -5   18.97   16.05
  -5   5  -4   -1.04   11.64
  -5   5  -5   -9.31   11.38
   0   0  -6 1255.65   90.73
   0   0   6 1219.08   90.04
   0  -1   6 1407.36   95.49
  -1   0   6 1461.06   95.73
   0  -1  -6  993.98   95.25
   0   1  -6 1528.05   97.60
   1   0  -6 1271.36  100.34
   0   1   6 1100.92   95.87
  -1   0  -6 1208.15   95.53
   1   0   6  885.78   97.39
   1  -6   0 1408.92   94.19
  -1  -1   6  857.59   80.33
  -1   1  -6 1306.70   81.05
   1  -1  -6 1071.23   84.13
   1   1  -6  780.36   88.22
   1   1   6 1135.24   86.22
  -1   1   6 1082.49   80.17
   1  -6   1 1025.70   79.16
   0  -2  -6    1.18    6.47
  -2   0  -6    6.00    8.21
   0   2   6    3.49   12.18
   0  -2   6    0.60    6.04
  -2   0   6  -12.99    9.90
  -1  -2   6   13.80    7.81
   1  -2  -6   13.49   13.56
  -1   2  -6    8.10    7.75
  -1   2   6   11.55    6.22
  -2   1   6    8.39    7.71
   1  -2   6   -0.69   10.04
  -2   1  -6    6.02    7.08
  -1  -2  -6   14.80    6.22
   1  -6   2   -1.08    3.85
   2  -1   6   -7.96   30.60
  -2  -1  -6   11.66    9.59
   2  -2   6  958.14   86.81
  -2  -2  -6 1249.28   82.23
  -2   2   6 1034.43   80.39
  -2   2  -6 1153.70   80.95
   0  -3  -6 1260.78   73.36
   0  -6   3  836.86   72.86
  -3   6   0 1031.87   71.89
   0   3  -6  721.51   77.31
   0   3   6  783.26   77.51
  -3   0  -6 1185.24   76.20
   0  -6  -3  955.80   72.80
   0  -3   6  903.19   73.14
  -3   6  -1  898.13   68.89
  -1  -3   6  966.67   70.66
  -1   3  -6 1205.94   71.85
   1  -3  -6  628.10   70.57
   1  -3   6 1312.43   71.37
  -3  -1  -6  896.98   74.48
  -1  -3  -6  993.05   70.10
  -3   2  -6   -5.35    8.63
  -2   6  -3   -2.17   10.11
  -3  -2  -6   26.57   21.07
  -2  -3  -6    3.23   11.66
  -2   3   6    7.73    5.67
   2  -3   6    5.67   15.54
   2  -6   3    0.45   11.77
  -3   6  -2   -2.86    4.53
  -2   3  -6    6.94    7.43
  -3   3   6  901.86   40.59
  -3   3  -6  759.50   40.19
   0  -4   6  833.53   55.45
   0  -4  -6  701.35   54.54
   0  -6   4  790.71   55.18
   0  -6  -4  734.15   54.12
   0   4  -6  626.34   68.15
  -4   6   0  715.02   56.25
  -1  -4   6  872.15   62.18
  -1   4  -6  699.46   63.90
   1  -4  -6  918.98   62.74
  -1  -6  -4  796.03   69.20
  -4   1  -6  838.17   66.54
   1  -4   6  741.56   61.45
  -4   6  -1  885.91   61.08
  -2   6  -4   -6.44   11.84
  -2   4  -6    4.30    8.02
   2  -4   6    8.46   13.88
  -2  -4  -6   -0.63   13.32
  -4   2  -6   -3.80   12.48
  -4   6  -2   -0.21    4.90
  -3   4   6  580.29   48.69
  -4   3  -6  615.28   50.75
  -3   6   4  725.84   48.14
  -4   6  -3  550.20   48.78
  -4   6   4  518.96   39.79
  -4   4  -6  611.30   42.04
   0  -5   6  791.70   48.69
   0  -5  -6  586.28   47.53
   0  -6   5  737.70   48.34
   0  -6  -5  599.15   47.16
  -1  -5   6  438.71   46.40
   1  -5  -6  604.07   47.13
   1  -6  -5  735.51   46.55
   1  -5   6  725.81   47.03
  -1   5  -6  559.33   53.20
  -1   6  -5  287.31   55.80
  -1  -6  -5  494.31   46.47
  -1  -5  -6  780.85   46.34
   1  -6   5  580.06   46.12
  -2   6  -5   10.22   12.84
  -2   5  -6    8.84   11.64
  -5   6  -2    0.99   12.16
  -2  -5  -6    5.52   16.84
   2  -5   6   15.34   14.02
  -2   5   6    6.51    8.41
  -3   5  -6  351.41   40.09
  -3   6  -5  484.62   40.32
   3  -5   6  245.25   59.19
   3  -6   5  361.35   56.63
  -5   6  -3  592.59   41.16
  -3   6   5  509.27   39.30
  -5   3  -6  586.29   44.45
  -3   5   6  678.11   39.63
  -4   6   5  411.64   32.96
  -4   5   6  398.00   33.62
  -5   6  -4  496.95   34.41
  -5   4  -6  418.93   36.69
  -5   5  -6  461.62   30.52
  -5   6  -5  299.44   28.57
   0  -6   6    4.43    6.97
   0  -6  -6    4.90    5.35
  -1  -6  -6   -5.91    6.93
   1  -6   6    7.59    8.34
   1  -6  -6   -6.53   12.15
  -1   6  -6   10.87   29.40
  -2   6   6  312.71   43.25
  -2  -6  -6  398.87   37.56
   2  -6   6  422.81   35.91
  -3   6  -6    9.13    9.46
  -3   6   6    6.66    6.81
   0   0   7   -0.93    7.68
   0   0  -7    6.73   14.00
   0   1   7    8.33   10.42
   1  -7   0    1.67    2.66
   0  -1   7    2.66    8.21
   0  -7   1    4.02    9.33
   0  -1  -7   15.60   10.65
  -1   0   7    4.53    6.95
   1   0   7   21.47   15.68
   1   0  -7   10.68   23.70
  -1   0  -7   18.55    8.12
   0   1  -7    2.24   15.82
   1  -1  -7   28.32   20.45
  -1   1  -7   41.62    9.53
  -1  -1   7    2.29    7.86
   1  -7   1    4.91    3.07
  -1   1   7   30.04    6.77
   1   1  -7   20.98   35.50
   1   1   7   -5.65   24.44
   1  -1   7   24.62   12.63
  -1  -1  -7    1.12    7.38
  -2   0   7  769.21   58.36
   0  -2  -7  797.20   58.30
   0  -7   2  763.17   58.09
   0   2   7  694.83   60.12
   0  -2   7  706.90   57.80
  -2   0  -7  960.95   58.62
  -1  -2  -7  560.78   57.30
  -2   1   7  656.10   57.45
  -2  -1   7  901.75   58.83
   1  -2  -7  857.45   63.00
   1   2   7  419.16   71.60
   1  -2   7  596.33   58.85
  -1   2   7  777.72   57.90
  -2  -1  -7  688.02   58.14
   1  -7   2  941.54   56.66
  -2   1  -7  908.18   58.46
  -2  -2  -7   -9.79    9.26
   2  -7   2   10.48   11.39
   2  -2   7  -18.69   26.40
  -2   2   7    4.12    6.53
  -2   2  -7    2.35    8.78
   0   3  -7    0.65   26.75
   0  -3  -7   -0.53    8.13
   0  -3   7    6.55    6.86
   0   3   7   15.02   23.56
   0  -7  -3    8.63    6.60
  -3   7   0    2.31   10.06
  -3   0  -7    4.16   10.42
  -3   1  -7   -6.87   10.69
   1  -7   3    0.85    4.70
  -1  -3  -7   24.61    7.18
  -1   3  -7   -8.72   15.63
  -1   3   7   -2.94    9.82
  -3  -1  -7   26.99   13.21
   1  -3   7   -3.60    9.62
  -1  -3   7   24.33    8.53
  -3   7  -1   11.66    7.27
  -2   3  -7  468.45   46.58
  -3   2   7  437.28   46.24
  -3   7  -2  796.99   46.62
  -2   7  -3  294.30   49.90
   2  -3   7  394.51   49.92
   2  -7   3  422.67   46.94
  -3  -2  -7  669.10   49.74
  -2  -3  -7  699.55   47.07
  -3   2  -7  794.25   47.27
  -2   3   7  764.12   46.10
  -3   3  -7    2.12    8.89
  -3   7  -3    0.76    7.21
  -3  -3  -7    5.44   17.01
   0  -7  -4   -0.34    3.92
   0  -4  -7   -3.15    7.19
  -4   7   0    2.95    2.91
   0   4  -7   10.82   33.24
   0  -4   7    4.62    7.02
   0  -7   4   10.50    6.68
  -4   0  -7    0.40   15.10
   1  -7  -4    8.89    8.43
  -4   7   1    6.04    2.66
  -1   4  -7   -3.49   18.34
   1  -7   4    5.57    6.17
  -1  -4  -7   26.28    7.04
   1  -4  -7  -13.85   14.29
  -4   7  -1   12.87    4.00
  -1   4   7   17.05   13.97
  -1  -4   7    5.12    8.39
   1  -4   7    3.57    9.63
  -2   4  -7  664.59   41.34
  -2   7  -4  410.32   44.61
   2  -4   7  511.06   44.83
   2  -7   4  542.68   40.95
  -4   2  -7  533.70   41.05
  -2   4   7  432.53   38.41
  -4   7  -2  522.56   37.73
  -4   3  -7   25.29   11.00
   3  -4   7   25.48   42.78
  -3   7  -4   -3.04   10.24
  -3   4   7   34.60    6.80
  -4   7  -3    8.28    5.78
  -3   4  -7    4.03    8.91
  -4   7   4    3.18    3.12
  -4   4  -7    4.94    8.77
  -4   7  -4   10.79    6.40
   0  -5  -7    9.85    6.67
   0  -5   7    0.77    7.64
   0  -7  -5    2.49    4.08
  -5   7   0   -1.60   10.22
   0  -7   5    3.42    6.93
  -1  -5   7    5.66    9.42
   1  -5   7   15.84    8.50
   1  -7   5   -6.48    7.14
  -1  -5  -7   -1.29    6.08
  -1   5   7   -8.25   32.03
   1  -5  -7   18.95   14.95
  -1  -7  -5   18.10    8.96
   1  -7  -5   18.90   10.65
  -5   7  -1    5.71    6.81
  -1   5  -7   50.70   25.98
  -2   5  -7  461.96   37.07
  -2   7  -5  359.55   40.05
   2  -5   7  365.82   36.11
   2  -7   5  389.30   33.71
  -2   5   7  324.41   32.59
  -5   2  -7  440.33   37.62
  -2  -5  -7  306.06   33.43
  -5   7  -2  536.26   31.95
  -3   5  -7   -2.88   10.38
  -5   7  -3   -3.14    6.90
  -3   5   7    3.13    6.46
   3  -7   5   -9.64   36.01
   3  -5   7    1.04   42.93
  -3   7  -5   19.64   12.72
  -5   3  -7    0.36   13.36
   0  -7   6  306.58   28.77
   0  -7  -6  386.28   27.88
   0  -6   7  319.92   29.01
   1  -6  -7  350.31   29.93
   1  -7  -6  231.48   28.13
  -1   6  -7  208.82   43.71
  -1  -7  -6  302.42   25.36
   1  -6   7  364.61   26.96
  -1  -6  -7  232.34   25.23
   0   0  -8 2513.92  165.96
   0   0   8 2133.98  163.09
   0  -1   8    8.24    9.14
  -1   0  -8    6.42    9.96
   1   0  -8  -31.95   33.07
   0   1  -8   -2.76   18.56
  -1   0   8   -0.54    7.13
   1   0   8   17.72   17.60
   0  -1  -8   19.68   14.81
   0   1   8   18.88   11.85
   0  -8   1   -9.08    8.34
   1  -8   0    1.00    2.74
  -1   1   8   -0.62    8.59
   1  -8   1    8.29    3.91
   1  -1  -8  -36.37   27.02
  -1   1  -8    6.30   12.03
   1   1   8   24.21   26.73
  -1  -1   8   35.51    8.35
   1  -1   8   19.15   14.58
   1   1  -8   19.59   40.24
  -1  -1  -8   16.31    9.47
  -2   0  -8  529.02   38.79
  -2   0   8  512.41   38.34
   0  -8   2  500.42   37.09
   0  -2  -8  515.04   39.89
   0   2  -8  462.37   46.31
   0   2   8  353.28   41.08
  -2   1   8  664.41   43.91
  -2   1  -8  528.06   44.36
  -1  -2  -8  701.64   44.19
  -2  -1   8  484.94   44.20
   1  -2  -8  367.17   49.45
   1   2   8  351.36   63.47
   2  -1   8  362.21   58.40
   1  -2   8  572.39   46.48
  -1   2   8  456.99   43.93
   1  -8   2  576.82   42.06
  -2  -1  -8  669.99   44.21
  -2  -2   8   14.48   10.08
  -2  -2  -8    1.40    8.16
  -2   2   8    0.16    7.20
   2  -8   2   -5.82   14.19
   2  -2   8   -7.69   28.11
   0  -8   3   11.36    6.22
  -3   0  -8    4.35   10.82
   0  -3   8   10.69    9.64
   0   3  -8   34.45   28.76
   0   3   8   -1.71   24.44
   0  -8  -3    0.90    6.29
  -3  -1  -8    8.25   11.79
  -3   1  -8   49.51   10.11
  -1  -3   8   -2.32    9.53
  -1   3   8   28.19   11.01
  -1  -3  -8   10.99    8.47
   1  -3  -8   33.68   21.61
   1  -3   8    7.60   12.51
  -1   3  -8   16.54   19.12
  -3   8  -2  336.81   41.49
   2  -3   8  424.03   44.17
   2  -8   3  462.05   38.21
  -3  -2  -8  390.80   38.53
  -2  -3  -8  417.75   37.43
  -3   2  -8  425.75   37.64
  -3   3   8    6.65    7.36
  -3   3  -8    0.26    9.46
  -3  -3  -8   22.52   13.65
  -3   8  -3    9.63   15.99
   0  -8   4 1980.26  129.90
   0  -4  -8 1608.73  130.31
  -4   8   0 1910.99  129.19
  -4   0  -8 1749.78  132.14
   0  -8  -4 1766.49  128.70
   0  -4   8 1678.74  130.23
  -4   1  -8    4.61   11.20
   1  -8   4   -2.47    6.74
  -1   4  -8   -3.52   24.23
  -4   8  -1    5.24    5.83
  -1   4   8   16.29   17.53
  -1  -4  -8    2.51    7.46
   1  -4  -8   22.98   21.19
  -1  -4   8    4.92    8.66
  -4  -1  -8    7.98   16.01
   1  -4   8   22.98   11.61
  -4   8  -2  372.28   28.65
  -2   4  -8  376.41   33.19
   2  -4   8  374.85   36.99
   2  -8   4  459.46   31.84
  -2   4   8  352.06   30.97
  -2  -4  -8  333.71   30.34
  -4   2  -8  409.72   32.14
   0   0  -9    2.56   21.81
   0   0   9    0.94   12.49
  -1   0   9   11.33    9.91
  -1   0  -9   14.29   12.88
   1   0  -9   35.67   37.60
   0  -9   1   21.00    6.01
   0   1  -9  -12.20   24.71
   1   0   9   61.38   25.08
   0   1   9   11.11   14.45
   1  -9   0   -0.55    3.96
   0  -1  -9   22.68   18.94
   0  -1   9   15.50   11.52
  -1   1   9   14.32    9.48
   1  -9   1    1.41    4.20
  -1  -1  -9    1.97   10.89
  -1  -1   9   -0.42    8.29
   1   1   9   -7.86   29.97
  -1   1  -9   53.14   16.20
   1  -1   9    7.26   18.48
   1  -1  -9   15.83   29.98
   1   1  -9   22.34   44.13
  -2   0   9  387.77   30.38
  -2   0  -9  447.66   31.48
   0  -9   2  369.83   28.56
   0  -2  -9  351.12   34.79
   0   2  -9  382.22   44.83
  -2  -1  -9  274.85   29.74
  -2  -1   9  410.57   30.10
  -2   1  -9  468.35   31.28
  -1  -2  -9  237.66   29.42
  -1   2  -9  274.55   34.78
   1  -2  -9  365.41   42.56
   1   2   9  176.61   57.19
   2  -1   9  256.60   52.88
  -1   2   9  414.88   31.57
   1  -9   2  431.20   27.41
  -1  -2   9  414.89   29.35
  -2   1   9  227.38   28.35
   0   0   0    0.00    0.00


TITL cP_dom3_Alena_cut in Pm-3n
REM Pm-3n (#223 in standard setting)
CELL 0.28440   5.581485   5.581485   5.581485  90.0000  90.0000  90.0000
ZERR    3.00   0.000827   0.000827   0.000827   0.0000   0.0000   0.0000
LATT  1
SYMM -x,-y, z
SYMM -x, y,-z
SYMM  x,-y,-z
SYMM  z, x, y
SYMM  z,-x,-y
SYMM -z,-x, y
SYMM -z, x,-y
SYMM  y, z, x
SYMM -y, z,-x
SYMM  y,-z,-x
SYMM -y,-z, x
SYMM  y+1/2, x+1/2,-z+1/2
SYMM -y+1/2,-x+1/2,-z+1/2
SYMM  y+1/2,-x+1/2, z+1/2
SYMM -y+1/2, x+1/2, z+1/2
SYMM  x+1/2, z+1/2,-y+1/2
SYMM -x+1/2, z+1/2, y+1/2
SYMM -x+1/2,-z+1/2,-y+1/2
SYMM  x+1/2,-z+1/2, y+1/2
SYMM  z+1/2, y+1/2,-x+1/2
SYMM  z+1/2,-y+1/2, x+1/2
SYMM -z+1/2, y+1/2, x+1/2
SYMM -z+1/2,-y+1/2,-x+1/2
SFAC H Y
UNIT 18.00 3.00
TREF
HKLF 4
END
_computing_structure_solution     'SHELXT 2018/2 (Sheldrick, 2018)'
;
_shelx_hkl_checksum                39518
_olex2_submission_special_instructions  'No special instructions were received'
_oxdiff_exptl_absorpt_empirical_details
;
Empirical correction (ABSPACK) includes:
- Absorption correction using spherical harmonics
- Frame scaling
;
# start Validation Reply Form
_vrf_PLAT925_Y_in_Y4H23_138GPa
;
PROBLEM: The Reported and Calculated Rho(max) Differ by .       3.41 eA-3  
RESPONSE: the dataset was incomplete since the data were collected in a diamond 
anvil cell metallic body of which shadows more than 60% of the reflections. 
Moreover, the crystal quality itself at such high pressure is poor, 
therefore, data quality is poor.
;

_vrf_PLAT971_Y_in_Y4H23_138GPa
;
PROBLEM: The Reported and Calculated Rho(max) Differ by .       5.47 eA-3  
RESPONSE: the dataset was incomplete since the data were collected in a diamond 
anvil cell metallic body of which shadows more than 60% of the reflections. 
The crystal quality itself at such high pressure is poor, therefore, data 
quality is poor. Moreover, this is not a purely metallic Y phase, but hydride 
phase, which could be a possible explanation for the remaining electron density.
;

_vrf_PLAT973_Y_in_Y4H23_138GPa
;
PROBLEM: The Reported and Calculated Rho(max) Differ by .       7.51 eA-3  
RESPONSE: the dataset was incomplete since the data were collected in a diamond 
anvil cell metallic body of which shadows more than 60% of the reflections. 
The crystal quality itself at such high pressure is poor, therefore, data 
quality is poor. Moreover, this is not a purely metallic Y phase, but hydride 
phase, which could be a possible explanation for the remaining electron density.
;

_vrf_PLAT097_Y_in_Y4H23_138GPa
;
PROBLEM: The Reported and Calculated Rho(max) Differ by .       4.11 eA-3  
RESPONSE: the dataset was incomplete since the data were collected in a diamond 
anvil cell metallic body of which shadows more than 60% of the reflections. 
The crystal quality itself at such high pressure is poor, therefore, data 
quality is poor. Moreover, this is not a purely metallic Y phase, but hydride 
phase, which could be a possible explanation for the remaining electron density.
;
# end Validation Reply Form
