# Supplementary material for: Diverse high-pressure chemistry in Y-NH3BH3 and Y–paraffin oil systems
Source: Sci Adv. 2024 Mar 13;10(11):eadl5416. doi: 10.1126/sciadv.adl5416 (PMC10936948; doi:10.1126/sciadv.adl5416)
Supplement: Supplementary file 2 — Data S1 to S8 [file sciadv.adl5416_data_s1_to_s8.zip › adl5416_Data S6.cif]

data_Y4H25_171GPa
_database_code_depnum_ccdc_archive 'CCDC 2295645'
loop_
_audit_author_name
_audit_author_address
'Alena Aslandukova'
;bayreuth university 
Germany
;
_audit_update_record             
;
2023-09-18 deposited with the CCDC.	2023-09-18 downloaded from the CCDC.
;
_audit_creation_date             2023-09-12
_audit_creation_method           
;
Olex2 1.5
(compiled 2023.08.24 svn.re1ec1418 for OlexSys, GUI svn.r6817)
;
_shelx_SHELXL_version_number     2018/3
_audit_contact_author_address    alena.akula3@gmail.com
_audit_contact_author_email      alena.akula3@gmail.com
_audit_contact_author_name       'Alena Aslandukova'
_audit_contact_author_phone      ?
_publ_contact_author_id_orcid    ?
_publ_section_references         
;
Dolomanov, O.V., Bourhis, L.J., Gildea, R.J, Howard, J.A.K. & Puschmann, H.
 (2009), J. Appl. Cryst. 42, 339-341.

Sheldrick, G.M. (2015). Acta Cryst. A71, 3-8.

Sheldrick, G.M. (2015). Acta Cryst. C71, 3-8.
;
_chemical_name_common            'Y-lattice for Y4H25'
_chemical_name_systematic        Y4H25
_chemical_formula_moiety         Y
_chemical_formula_sum            Y
_chemical_formula_weight         88.91
_chemical_absolute_configuration ?
_chemical_melting_point          ?
_chemical_oxdiff_formula         Y
loop_
_atom_type_symbol
_atom_type_description
_atom_type_scat_dispersion_real
_atom_type_scat_dispersion_imag
_atom_type_scat_source
Y Y 0.2438 1.2042 'International Tables Vol C Tables 4.2.6.8 and 6.1.1.4'

_shelx_space_group_comment       
;
The symmetry employed for this shelxl refinement is uniquely defined
by the following loop, which should always be used as a source of
symmetry information in preference to the above space-group names.
They are only intended as comments.
;
_space_group_crystal_system      cubic
_space_group_IT_number           216
_space_group_name_H-M_alt        'F -4 3 m'
_space_group_name_Hall           'F -4 2 3'
loop_
_space_group_symop_operation_xyz
'x, y, z'
'-x, -y, z'
'-x, y, -z'
'x, -y, -z'
'z, x, y'
'z, -x, -y'
'-z, -x, y'
'-z, x, -y'
'y, z, x'
'-y, z, -x'
'y, -z, -x'
'-y, -z, x'
'y, x, z'
'-y, -x, z'
'y, -x, -z'
'-y, x, -z'
'x, z, y'
'-x, z, -y'
'-x, -z, y'
'x, -z, -y'
'z, y, x'
'z, -y, -x'
'-z, y, -x'
'-z, -y, x'
'x, y+1/2, z+1/2'
'-x, -y+1/2, z+1/2'
'-x, y+1/2, -z+1/2'
'x, -y+1/2, -z+1/2'
'z, x+1/2, y+1/2'
'z, -x+1/2, -y+1/2'
'-z, -x+1/2, y+1/2'
'-z, x+1/2, -y+1/2'
'y, z+1/2, x+1/2'
'-y, z+1/2, -x+1/2'
'y, -z+1/2, -x+1/2'
'-y, -z+1/2, x+1/2'
'y, x+1/2, z+1/2'
'-y, -x+1/2, z+1/2'
'y, -x+1/2, -z+1/2'
'-y, x+1/2, -z+1/2'
'x, z+1/2, y+1/2'
'-x, z+1/2, -y+1/2'
'-x, -z+1/2, y+1/2'
'x, -z+1/2, -y+1/2'
'z, y+1/2, x+1/2'
'z, -y+1/2, -x+1/2'
'-z, y+1/2, -x+1/2'
'-z, -y+1/2, x+1/2'
'x+1/2, y, z+1/2'
'-x+1/2, -y, z+1/2'
'-x+1/2, y, -z+1/2'
'x+1/2, -y, -z+1/2'
'z+1/2, x, y+1/2'
'z+1/2, -x, -y+1/2'
'-z+1/2, -x, y+1/2'
'-z+1/2, x, -y+1/2'
'y+1/2, z, x+1/2'
'-y+1/2, z, -x+1/2'
'y+1/2, -z, -x+1/2'
'-y+1/2, -z, x+1/2'
'y+1/2, x, z+1/2'
'-y+1/2, -x, z+1/2'
'y+1/2, -x, -z+1/2'
'-y+1/2, x, -z+1/2'
'x+1/2, z, y+1/2'
'-x+1/2, z, -y+1/2'
'-x+1/2, -z, y+1/2'
'x+1/2, -z, -y+1/2'
'z+1/2, y, x+1/2'
'z+1/2, -y, -x+1/2'
'-z+1/2, y, -x+1/2'
'-z+1/2, -y, x+1/2'
'x+1/2, y+1/2, z'
'-x+1/2, -y+1/2, z'
'-x+1/2, y+1/2, -z'
'x+1/2, -y+1/2, -z'
'z+1/2, x+1/2, y'
'z+1/2, -x+1/2, -y'
'-z+1/2, -x+1/2, y'
'-z+1/2, x+1/2, -y'
'y+1/2, z+1/2, x'
'-y+1/2, z+1/2, -x'
'y+1/2, -z+1/2, -x'
'-y+1/2, -z+1/2, x'
'y+1/2, x+1/2, z'
'-y+1/2, -x+1/2, z'
'y+1/2, -x+1/2, -z'
'-y+1/2, x+1/2, -z'
'x+1/2, z+1/2, y'
'-x+1/2, z+1/2, -y'
'-x+1/2, -z+1/2, y'
'x+1/2, -z+1/2, -y'
'z+1/2, y+1/2, x'
'z+1/2, -y+1/2, -x'
'-z+1/2, y+1/2, -x'
'-z+1/2, -y+1/2, x'

_cell_length_a                   12.4201(14)
_cell_length_b                   12.4201(14)
_cell_length_c                   12.4201(14)
_cell_angle_alpha                90
_cell_angle_beta                 90
_cell_angle_gamma                90
_cell_volume                     1915.9(4)
_cell_formula_units_Z            80
_cell_measurement_reflns_used    286
_cell_measurement_temperature    293(2)
_cell_measurement_theta_max      19.0060
_cell_measurement_theta_min      2.8530
_shelx_estimated_absorpt_T_max   ?
_shelx_estimated_absorpt_T_min   ?
_exptl_absorpt_coefficient_mu    11.363
_exptl_absorpt_correction_T_max  1.00000
_exptl_absorpt_correction_T_min  0.59667
_exptl_absorpt_correction_type   multi-scan
_exptl_absorpt_process_details   
;
CrysAlisPro 1.171.43.67a (Rigaku Oxford Diffraction, 2023)
Empirical absorption correction using spherical harmonics,
implemented in SCALE3 ABSPACK scaling algorithm.
;
_exptl_absorpt_special_details   ?
_exptl_crystal_colour            ?
_exptl_crystal_density_diffrn    6.167
_exptl_crystal_density_meas      ?
_exptl_crystal_density_method    ?
_exptl_crystal_description       
'the sample was obtain after laser heating of Y in paraffin oil in diamond anvill cell at 171 GPa'
_exptl_crystal_F_000             3120
_exptl_crystal_size_max          0.002
_exptl_crystal_size_mid          0.002
_exptl_crystal_size_min          0.002
_exptl_transmission_factor_max   ?
_exptl_transmission_factor_min   ?
_diffrn_reflns_av_R_equivalents  0.1016
_diffrn_reflns_av_unetI/netI     0.0858
_diffrn_reflns_Laue_measured_fraction_full 0.860
_diffrn_reflns_Laue_measured_fraction_max 0.707
_diffrn_reflns_limit_h_max       19
_diffrn_reflns_limit_h_min       -20
_diffrn_reflns_limit_k_max       14
_diffrn_reflns_limit_k_min       -17
_diffrn_reflns_limit_l_max       17
_diffrn_reflns_limit_l_min       -14
_diffrn_reflns_number            1139
_diffrn_reflns_point_group_measured_fraction_full 0.785
_diffrn_reflns_point_group_measured_fraction_max 0.611
_diffrn_reflns_theta_full        12.961
_diffrn_reflns_theta_max         19.315
_diffrn_reflns_theta_min         2.440
_diffrn_ambient_temperature      293(2)
_diffrn_detector                 'Hybrid Pixel Array Detector'
_diffrn_detector_area_resol_mean 13.3333
_diffrn_measured_fraction_theta_full 0.860
_diffrn_measured_fraction_theta_max 0.707
_diffrn_measurement_details      
;
List of Runs (angles in degrees, time in seconds):

  # Type    Start    End  Width  t~exp~   \w     \q     \k     \f   Frames
#--------------------------------------------------------------------------
  1  \w    -33.00  33.00   0.50    1.00    --    0.00   0.00   0.00  132
;
_diffrn_measurement_device       'abstract diffractometer'
_diffrn_measurement_device_type  
'esperanto-CrysAlisPro-abstract goniometer imported esperanto images'
_diffrn_measurement_method       '\w scans'
_diffrn_orient_matrix_axis[1]    matrixX
_diffrn_orient_matrix_axis[2]    matrixY
_diffrn_orient_matrix_axis[3]    matrixZ
_diffrn_orient_matrix_type       
'CrysAlisPro convention (1999,Acta A55,543-557)'
_diffrn_orient_matrix_UB_11      -0.0095056000
_diffrn_orient_matrix_UB_12      -0.0227874000
_diffrn_orient_matrix_UB_13      0.0170942000
_diffrn_orient_matrix_UB_21      -0.0265662000
_diffrn_orient_matrix_UB_22      0.0136341000
_diffrn_orient_matrix_UB_23      0.0036152000
_diffrn_orient_matrix_UB_31      -0.0107057000
_diffrn_orient_matrix_UB_32      -0.0141860000
_diffrn_orient_matrix_UB_33      -0.0244100000
_diffrn_radiation_monochromator  synchrotron
_diffrn_radiation_probe          x-ray
_diffrn_radiation_type           synchrotron
_diffrn_radiation_wavelength     0.3738
_diffrn_source                   synchrotron
_reflns_Friedel_coverage         0.585
_reflns_Friedel_fraction_full    0.688
_reflns_Friedel_fraction_max     0.496
_reflns_number_gt                210
_reflns_number_total             371
_reflns_special_details          
;
 Reflections were merged by SHELXL according to the crystal
 class for the calculation of statistics and refinement.
 
 _reflns_Friedel_fraction is defined as the number of unique
 Friedel pairs measured divided by the number that would be
 possible theoretically, ignoring centric projections and
 systematic absences.
;
_reflns_threshold_expression     'I > 2\s(I)'
_computing_cell_refinement       'CrysAlisPro 1.171.43.67a (Rigaku OD, 2023)'
_computing_data_collection       
'CrysAlisPro 1.171.43.67a (Rigaku OD, 2023) (IMPORT)'
_computing_data_reduction        'CrysAlisPro 1.171.43.67a (Rigaku OD, 2023)'
_computing_molecular_graphics    'Olex2 1.5 (Dolomanov et al., 2009)'
_computing_publication_material  'Olex2 1.5 (Dolomanov et al., 2009)'
_computing_structure_refinement  'SHELXL 2018/3 (Sheldrick, 2015)'
_computing_structure_solution    'SHELXT 2018/2 (Sheldrick, 2018)'
_refine_diff_density_max         1.803
_refine_diff_density_min         -1.877
_refine_diff_density_rms         0.407
_refine_ls_abs_structure_details 
;
 Flack x determined using 53 quotients [(I+)-(I-)]/[(I+)+(I-)]
 (Parsons, Flack and Wagner, Acta Cryst. B69 (2013) 249-259).
;
_refine_ls_abs_structure_Flack   -10.0(10)
_refine_ls_extinction_coef       .
_refine_ls_extinction_method     none
_refine_ls_goodness_of_fit_ref   0.863
_refine_ls_hydrogen_treatment    undef
_refine_ls_matrix_type           full
_refine_ls_number_parameters     15
_refine_ls_number_reflns         371
_refine_ls_number_restraints     0
_refine_ls_R_factor_all          0.0897
_refine_ls_R_factor_gt           0.0571
_refine_ls_restrained_S_all      0.863
_refine_ls_shift/su_max          0.000
_refine_ls_shift/su_mean         0.000
_refine_ls_structure_factor_coef Fsqd
_refine_ls_weighting_details     
'w=1/[\s^2^(Fo^2^)+(0.0578P)^2^] where P=(Fo^2^+2Fc^2^)/3'
_refine_ls_weighting_scheme      calc
_refine_ls_wR_factor_gt          0.1115
_refine_ls_wR_factor_ref         0.1243
_refine_special_details          ?
_olex2_refinement_description    
;
;
_atom_sites_solution_hydrogens   .
_atom_sites_solution_primary     dual
_atom_sites_solution_secondary   ?
loop_
_atom_site_label
_atom_site_type_symbol
_atom_site_fract_x
_atom_site_fract_y
_atom_site_fract_z
_atom_site_U_iso_or_equiv
_atom_site_adp_type
_atom_site_occupancy
_atom_site_site_symmetry_order
_atom_site_calc_flag
_atom_site_refinement_flags_posn
_atom_site_refinement_flags_adp
_atom_site_refinement_flags_occupancy
_atom_site_disorder_assembly
_atom_site_disorder_group
Y3 Y 0.500000 0.500000 0.81162(19) 0.0191(6) Uani 1 4 d S T P . .
Y2 Y 0.41314(12) 0.41314(12) 0.58686(12) 0.0185(6) Uani 1 6 d S T P . .
Y4 Y 0.15565(12) 0.15565(12) 0.34435(12) 0.0193(7) Uani 1 6 d S T P . .
Y1 Y 0.250000 0.250000 0.5630(2) 0.0190(7) Uani 1 4 d S T P . .

loop_
_atom_site_aniso_label
_atom_site_aniso_U_11
_atom_site_aniso_U_22
_atom_site_aniso_U_33
_atom_site_aniso_U_23
_atom_site_aniso_U_13
_atom_site_aniso_U_12
Y3 0.0200(8) 0.0200(8) 0.0174(12) 0.000 0.000 -0.0036(9)
Y2 0.0185(6) 0.0185(6) 0.0185(6) -0.0018(6) -0.0018(6) 0.0018(6)
Y4 0.0193(7) 0.0193(7) 0.0193(7) -0.0010(6) -0.0010(6) 0.0010(6)
Y1 0.0192(8) 0.0192(8) 0.0185(13) 0.000 0.000 -0.0003(8)

_geom_special_details            
;
 All esds (except the esd in the dihedral angle between two l.s. planes)
 are estimated using the full covariance matrix.  The cell esds are taken
 into account individually in the estimation of esds in distances, angles
 and torsion angles; correlations between esds in cell parameters are only
 used when they are defined by crystal symmetry.  An approximate (isotropic)
 treatment of cell esds is used for estimating esds involving l.s. planes.
;
loop_
_geom_bond_atom_site_label_1
_geom_bond_atom_site_label_2
_geom_bond_distance
_geom_bond_site_symmetry_2
_geom_bond_publ_flag
Y3 Y3 3.308(3) 35_566 ?
Y3 Y3 3.308(3) 55_665 ?
Y3 Y3 3.308(3) 53_455 ?
Y3 Y3 3.308(3) 33_545 ?
Y3 Y2 3.181(2) . ?
Y3 Y2 3.181(2) 2_665 ?
Y3 Y4 3.3502(15) 76_556 ?
Y3 Y4 3.3502(15) 75_556 ?
Y3 Y1 3.2918(9) 11_566 ?
Y3 Y1 3.2918(9) 29 ?
Y3 Y1 3.2918(9) 31_655 ?
Y3 Y1 3.2918(9) 57 ?
Y2 Y2 3.051(4) 4_566 ?
Y2 Y2 3.051(4) 3_656 ?
Y2 Y2 3.051(4) 2_665 ?
Y2 Y4 3.245(2) 76_556 ?
Y2 Y4 3.245(2) 75_556 ?
Y2 Y4 3.245(2) 74 ?
Y2 Y1 2.880(2) 11_566 ?
Y2 Y1 2.880(2) . ?
Y2 Y1 2.880(2) 31_655 ?
Y4 Y4 3.314(4) 74 ?
Y4 Y4 3.314(4) 51 ?
Y4 Y4 3.314(4) 28 ?
Y4 Y1 3.181(2) 35 ?
Y4 Y1 3.181(2) 79 ?
Y4 Y1 3.181(2) . ?
Y1 Y1 3.284(4) 11_566 ?
Y1 Y1 3.284(4) 53_455 ?
Y1 Y1 3.284(4) 31_655 ?
Y1 Y1 3.284(4) 33_545 ?

loop_
_geom_angle_atom_site_label_1
_geom_angle_atom_site_label_2
_geom_angle_atom_site_label_3
_geom_angle
_geom_angle_site_symmetry_1
_geom_angle_site_symmetry_3
_geom_angle_publ_flag
Y3 Y3 Y3 60.0 55_665 35_566 ?
Y3 Y3 Y3 90.0 35_566 33_545 ?
Y3 Y3 Y3 60.0 55_665 33_545 ?
Y3 Y3 Y3 60.0 33_545 53_455 ?
Y3 Y3 Y3 60.0 35_566 53_455 ?
Y3 Y3 Y3 90.0 55_665 53_455 ?
Y3 Y3 Y4 144.76(3) 55_665 75_556 ?
Y3 Y3 Y4 144.76(3) 33_545 75_556 ?
Y3 Y3 Y4 90.05(5) 35_566 75_556 ?
Y3 Y3 Y4 90.05(5) 55_665 76_556 ?
Y3 Y3 Y4 90.05(5) 53_455 75_556 ?
Y3 Y3 Y4 90.05(5) 33_545 76_556 ?
Y3 Y3 Y4 144.76(3) 53_455 76_556 ?
Y3 Y3 Y4 144.76(3) 35_566 76_556 ?
Y2 Y3 Y3 112.38(4) 2_665 35_566 ?
Y2 Y3 Y3 149.348(10) 2_665 53_455 ?
Y2 Y3 Y3 149.348(10) . 35_566 ?
Y2 Y3 Y3 149.348(10) . 55_665 ?
Y2 Y3 Y3 112.38(4) 2_665 55_665 ?
Y2 Y3 Y3 112.38(4) . 53_455 ?
Y2 Y3 Y3 112.38(4) . 33_545 ?
Y2 Y3 Y3 149.348(10) 2_665 33_545 ?
Y2 Y3 Y2 57.32(10) . 2_665 ?
Y2 Y3 Y4 59.51(5) . 76_556 ?
Y2 Y3 Y4 59.51(5) . 75_556 ?
Y2 Y3 Y4 59.51(5) 2_665 75_556 ?
Y2 Y3 Y4 59.51(5) 2_665 76_556 ?
Y2 Y3 Y1 101.33(7) . 29 ?
Y2 Y3 Y1 52.81(4) 2_665 57 ?
Y2 Y3 Y1 52.81(4) . 31_655 ?
Y2 Y3 Y1 52.81(4) . 11_566 ?
Y2 Y3 Y1 101.33(7) . 57 ?
Y2 Y3 Y1 52.81(4) 2_665 29 ?
Y2 Y3 Y1 101.33(7) 2_665 11_566 ?
Y2 Y3 Y1 101.33(7) 2_665 31_655 ?
Y4 Y3 Y4 109.36(12) 75_556 76_556 ?
Y1 Y3 Y3 109.41(4) 57 33_545 ?
Y1 Y3 Y3 109.41(4) 31_655 55_665 ?
Y1 Y3 Y3 59.83(4) 11_566 53_455 ?
Y1 Y3 Y3 89.79(4) 57 35_566 ?
Y1 Y3 Y3 146.23(4) 11_566 55_665 ?
Y1 Y3 Y3 89.79(4) 11_566 33_545 ?
Y1 Y3 Y3 59.83(4) 29 35_566 ?
Y1 Y3 Y3 109.41(4) 11_566 35_566 ?
Y1 Y3 Y3 89.79(4) 31_655 53_455 ?
Y1 Y3 Y3 109.41(4) 29 53_455 ?
Y1 Y3 Y3 146.23(4) 57 53_455 ?
Y1 Y3 Y3 146.23(4) 31_655 35_566 ?
Y1 Y3 Y3 59.83(4) 57 55_665 ?
Y1 Y3 Y3 59.83(4) 31_655 33_545 ?
Y1 Y3 Y3 146.23(4) 29 33_545 ?
Y1 Y3 Y3 89.79(4) 29 55_665 ?
Y1 Y3 Y4 57.22(4) 57 76_556 ?
Y1 Y3 Y4 105.82(6) 11_566 76_556 ?
Y1 Y3 Y4 105.82(6) 57 75_556 ?
Y1 Y3 Y4 57.22(4) 11_566 75_556 ?
Y1 Y3 Y4 105.82(6) 31_655 75_556 ?
Y1 Y3 Y4 57.22(4) 31_655 76_556 ?
Y1 Y3 Y4 105.82(6) 29 76_556 ?
Y1 Y3 Y4 57.22(4) 29 75_556 ?
Y1 Y3 Y1 153.12(8) 11_566 57 ?
Y1 Y3 Y1 113.21(9) 11_566 29 ?
Y1 Y3 Y1 113.21(9) 31_655 57 ?
Y1 Y3 Y1 59.85(9) 57 29 ?
Y1 Y3 Y1 153.12(8) 31_655 29 ?
Y1 Y3 Y1 59.85(9) 11_566 31_655 ?
Y3 Y2 Y3 118.69(2) 11_566 7_665 ?
Y3 Y2 Y3 118.69(2) . 11_566 ?
Y3 Y2 Y3 118.69(2) . 7_665 ?
Y3 Y2 Y4 173.20(10) . 74 ?
Y3 Y2 Y4 62.841(10) 7_665 75_556 ?
Y3 Y2 Y4 62.841(10) 11_566 74 ?
Y3 Y2 Y4 62.841(10) 11_566 76_556 ?
Y3 Y2 Y4 62.840(10) . 75_556 ?
Y3 Y2 Y4 62.841(10) 7_665 74 ?
Y3 Y2 Y4 62.840(10) . 76_556 ?
Y3 Y2 Y4 173.20(10) 7_665 76_556 ?
Y3 Y2 Y4 173.20(10) 11_566 75_556 ?
Y2 Y2 Y3 61.34(5) 3_656 11_566 ?
Y2 Y2 Y3 112.38(4) 2_665 7_665 ?
Y2 Y2 Y3 112.38(4) 3_656 . ?
Y2 Y2 Y3 61.34(5) 2_665 . ?
Y2 Y2 Y3 112.38(4) 3_656 7_665 ?
Y2 Y2 Y3 112.38(4) 4_566 11_566 ?
Y2 Y2 Y3 61.34(5) 4_566 7_665 ?
Y2 Y2 Y3 112.38(4) 2_665 11_566 ?
Y2 Y2 Y3 112.38(4) 4_566 . ?
Y2 Y2 Y2 60.0 2_665 4_566 ?
Y2 Y2 Y2 60.0 4_566 3_656 ?
Y2 Y2 Y2 60.0 2_665 3_656 ?
Y2 Y2 Y4 61.96(5) 4_566 74 ?
Y2 Y2 Y4 61.96(5) 4_566 75_556 ?
Y2 Y2 Y4 61.96(5) 3_656 74 ?
Y2 Y2 Y4 111.86(5) 4_566 76_556 ?
Y2 Y2 Y4 111.86(5) 2_665 74 ?
Y2 Y2 Y4 61.96(5) 2_665 75_556 ?
Y2 Y2 Y4 61.96(5) 2_665 76_556 ?
Y2 Y2 Y4 61.96(5) 3_656 76_556 ?
Y2 Y2 Y4 111.86(5) 3_656 75_556 ?
Y4 Y2 Y4 114.79(4) 76_556 75_556 ?
Y4 Y2 Y4 114.79(4) 74 75_556 ?
Y4 Y2 Y4 114.79(4) 74 76_556 ?
Y1 Y2 Y3 124.57(9) 11_566 11_566 ?
Y1 Y2 Y3 65.57(4) . 11_566 ?
Y1 Y2 Y3 65.57(4) . 7_665 ?
Y1 Y2 Y3 65.57(4) 11_566 7_665 ?
Y1 Y2 Y3 65.57(4) 31_655 . ?
Y1 Y2 Y3 65.57(4) 31_655 11_566 ?
Y1 Y2 Y3 65.57(4) 11_566 . ?
Y1 Y2 Y3 124.57(9) 31_655 7_665 ?
Y1 Y2 Y3 124.57(9) . . ?
Y1 Y2 Y2 174.09(6) 11_566 3_656 ?
Y1 Y2 Y2 174.09(6) 31_655 4_566 ?
Y1 Y2 Y2 115.12(5) 11_566 2_665 ?
Y1 Y2 Y2 115.12(5) 31_655 3_656 ?
Y1 Y2 Y2 174.09(6) . 2_665 ?
Y1 Y2 Y2 115.12(5) . 3_656 ?
Y1 Y2 Y2 115.12(5) 31_655 2_665 ?
Y1 Y2 Y2 115.12(5) . 4_566 ?
Y1 Y2 Y2 115.12(5) 11_566 4_566 ?
Y1 Y2 Y4 119.65(5) . 75_556 ?
Y1 Y2 Y4 62.23(6) 31_655 76_556 ?
Y1 Y2 Y4 119.65(5) 11_566 74 ?
Y1 Y2 Y4 119.65(5) 31_655 74 ?
Y1 Y2 Y4 62.23(6) . 74 ?
Y1 Y2 Y4 119.65(5) 11_566 76_556 ?
Y1 Y2 Y4 119.65(5) . 76_556 ?
Y1 Y2 Y4 62.23(6) 11_566 75_556 ?
Y1 Y2 Y4 119.65(5) 31_655 75_556 ?
Y1 Y2 Y1 69.52(9) 11_566 31_655 ?
Y1 Y2 Y1 69.52(9) . 31_655 ?
Y1 Y2 Y1 69.52(9) . 11_566 ?
Y3 Y4 Y3 109.53(6) 75_546 77_445 ?
Y3 Y4 Y3 109.53(6) 77_445 81_445 ?
Y3 Y4 Y3 109.53(6) 75_546 81_445 ?
Y2 Y4 Y3 57.65(4) 75_546 75_546 ?
Y2 Y4 Y3 57.65(4) 75_546 77_445 ?
Y2 Y4 Y3 103.46(10) 76_456 77_445 ?
Y2 Y4 Y3 57.65(4) 76_456 81_445 ?
Y2 Y4 Y3 57.65(4) 76_456 75_546 ?
Y2 Y4 Y3 57.65(4) 74 81_445 ?
Y2 Y4 Y3 57.65(4) 74 77_445 ?
Y2 Y4 Y3 103.46(10) 75_546 81_445 ?
Y2 Y4 Y3 103.46(10) 74 75_546 ?
Y2 Y4 Y2 56.08(9) 76_456 75_546 ?
Y2 Y4 Y2 56.08(9) 76_456 74 ?
Y2 Y4 Y2 56.08(9) 75_546 74 ?
Y2 Y4 Y4 111.86(5) 74 74 ?
Y2 Y4 Y4 147.40(2) 76_456 74 ?
Y2 Y4 Y4 147.40(2) 74 51 ?
Y2 Y4 Y4 147.40(2) 75_546 28 ?
Y2 Y4 Y4 147.40(2) 75_546 74 ?
Y2 Y4 Y4 147.40(2) 74 28 ?
Y2 Y4 Y4 111.86(5) 76_456 28 ?
Y2 Y4 Y4 111.86(5) 75_546 51 ?
Y2 Y4 Y4 147.40(2) 76_456 51 ?
Y4 Y4 Y3 144.68(6) 28 77_445 ?
Y4 Y4 Y3 89.95(5) 74 81_445 ?
Y4 Y4 Y3 89.95(5) 74 77_445 ?
Y4 Y4 Y3 89.95(5) 51 75_546 ?
Y4 Y4 Y3 144.68(6) 51 81_445 ?
Y4 Y4 Y3 89.95(5) 28 81_445 ?
Y4 Y4 Y3 144.68(6) 74 75_546 ?
Y4 Y4 Y3 89.95(5) 51 77_445 ?
Y4 Y4 Y3 89.95(5) 28 75_546 ?
Y4 Y4 Y4 60.001(1) 74 51 ?
Y4 Y4 Y4 60.0 28 51 ?
Y4 Y4 Y4 60.001(1) 74 28 ?
Y1 Y4 Y3 156.72(10) 35 81_445 ?
Y1 Y4 Y3 156.72(10) 79 77_445 ?
Y1 Y4 Y3 60.467(14) . 81_445 ?
Y1 Y4 Y3 60.467(14) 79 75_546 ?
Y1 Y4 Y3 60.467(14) . 77_445 ?
Y1 Y4 Y3 60.467(14) 35 77_445 ?
Y1 Y4 Y3 60.467(14) 79 81_445 ?
Y1 Y4 Y3 60.467(14) 35 75_546 ?
Y1 Y4 Y3 156.72(10) . 75_546 ?
Y1 Y4 Y2 102.36(6) 35 76_456 ?
Y1 Y4 Y2 102.36(6) 79 75_546 ?
Y1 Y4 Y2 102.36(6) . 76_456 ?
Y1 Y4 Y2 53.25(5) . 74 ?
Y1 Y4 Y2 102.36(6) . 75_546 ?
Y1 Y4 Y2 53.25(5) 35 75_546 ?
Y1 Y4 Y2 102.36(6) 79 74 ?
Y1 Y4 Y2 53.25(5) 79 76_456 ?
Y1 Y4 Y2 102.36(6) 35 74 ?
Y1 Y4 Y4 110.07(4) 79 74 ?
Y1 Y4 Y4 110.07(4) 79 51 ?
Y1 Y4 Y4 110.07(4) . 28 ?
Y1 Y4 Y4 58.60(5) 35 51 ?
Y1 Y4 Y4 58.60(5) . 74 ?
Y1 Y4 Y4 110.07(4) . 51 ?
Y1 Y4 Y4 110.07(4) 35 74 ?
Y1 Y4 Y4 110.07(4) 35 28 ?
Y1 Y4 Y4 58.60(5) 79 28 ?
Y1 Y4 Y1 119.549(12) 35 . ?
Y1 Y4 Y1 119.549(12) 79 . ?
Y1 Y4 Y1 119.549(12) 35 79 ?
Y3 Y1 Y3 112.46(8) 11_566 7_665 ?
Y3 Y1 Y3 60.33(8) 77_445 11_566 ?
Y3 Y1 Y3 60.33(8) 81_445 7_665 ?
Y3 Y1 Y3 112.46(8) 81_445 77_445 ?
Y3 Y1 Y3 152.51(9) 77_445 7_665 ?
Y3 Y1 Y3 152.51(9) 81_445 11_566 ?
Y2 Y1 Y3 121.62(4) . 81_445 ?
Y2 Y1 Y3 61.62(4) . 7_665 ?
Y2 Y1 Y3 121.62(4) . 77_445 ?
Y2 Y1 Y3 61.62(4) 74 81_445 ?
Y2 Y1 Y3 61.62(4) 74 77_445 ?
Y2 Y1 Y3 121.62(4) 74 7_665 ?
Y2 Y1 Y3 61.62(4) . 11_566 ?
Y2 Y1 Y3 121.62(4) 74 11_566 ?
Y2 Y1 Y2 168.19(11) 74 . ?
Y2 Y1 Y4 64.51(6) . 74 ?
Y2 Y1 Y4 127.30(9) 74 74 ?
Y2 Y1 Y4 127.30(9) . . ?
Y2 Y1 Y4 64.51(6) 74 . ?
Y2 Y1 Y1 55.24(4) 74 53_455 ?
Y2 Y1 Y1 55.24(4) 74 33_545 ?
Y2 Y1 Y1 55.24(4) . 31_655 ?
Y2 Y1 Y1 55.24(4) . 11_566 ?
Y2 Y1 Y1 115.12(5) 74 11_566 ?
Y2 Y1 Y1 115.12(5) 74 31_655 ?
Y2 Y1 Y1 115.12(5) . 53_455 ?
Y2 Y1 Y1 115.12(5) . 33_545 ?
Y4 Y1 Y3 62.32(4) . 77_445 ?
Y4 Y1 Y3 93.38(6) . 11_566 ?
Y4 Y1 Y3 93.38(6) . 7_665 ?
Y4 Y1 Y3 62.32(4) . 81_445 ?
Y4 Y1 Y3 93.38(6) 74 77_445 ?
Y4 Y1 Y3 62.31(4) 74 11_566 ?
Y4 Y1 Y3 62.31(4) 74 7_665 ?
Y4 Y1 Y3 93.38(6) 74 81_445 ?
Y4 Y1 Y4 62.79(11) 74 . ?
Y4 Y1 Y1 110.07(4) 74 31_655 ?
Y4 Y1 Y1 149.774(6) . 11_566 ?
Y4 Y1 Y1 110.07(4) . 53_455 ?
Y4 Y1 Y1 149.774(6) . 31_655 ?
Y4 Y1 Y1 110.07(4) . 33_545 ?
Y4 Y1 Y1 149.775(6) 74 53_455 ?
Y4 Y1 Y1 149.775(6) 74 33_545 ?
Y4 Y1 Y1 110.07(4) 74 11_566 ?
Y1 Y1 Y3 90.21(4) 31_655 77_445 ?
Y1 Y1 Y3 109.42(4) 31_655 7_665 ?
Y1 Y1 Y3 146.61(4) 53_455 11_566 ?
Y1 Y1 Y3 146.61(4) 31_655 81_445 ?
Y1 Y1 Y3 90.21(4) 33_545 11_566 ?
Y1 Y1 Y3 109.42(4) 53_455 77_445 ?
Y1 Y1 Y3 146.61(4) 11_566 77_445 ?
Y1 Y1 Y3 60.07(4) 31_655 11_566 ?
Y1 Y1 Y3 60.07(4) 53_455 81_445 ?
Y1 Y1 Y3 90.21(4) 53_455 7_665 ?
Y1 Y1 Y3 109.42(4) 11_566 11_566 ?
Y1 Y1 Y3 109.42(4) 33_545 81_445 ?
Y1 Y1 Y3 60.07(4) 11_566 7_665 ?
Y1 Y1 Y3 60.07(4) 33_545 77_445 ?
Y1 Y1 Y3 146.61(4) 33_545 7_665 ?
Y1 Y1 Y3 90.21(4) 11_566 81_445 ?
Y1 Y1 Y1 60.0 31_655 33_545 ?
Y1 Y1 Y1 90.0 11_566 33_545 ?
Y1 Y1 Y1 60.0 11_566 31_655 ?
Y1 Y1 Y1 60.0 33_545 53_455 ?
Y1 Y1 Y1 60.0 11_566 53_455 ?
Y1 Y1 Y1 90.0 31_655 53_455 ?

_shelx_res_file                  
;
TITL dom4_cf_a.res in F-43m
    dom4_cf.res
    created by SHELXL-2018/3 at 17:01:59 on 12-Sep-2023
REM Old TITL dom4_cF in Fd-3m
REM SHELXT solution in F-43m: R1 0.119, Rweak 0.003, Alpha 0.002
REM <I/s> 0.000 for 0 systematic absences, Orientation as input
REM Flack x = -9.990 ( 9.990 ) from 68 Parsons' quotients
REM Formula found by SHELXT: Y
CELL 0.3738 12.4184 12.4184 12.4184 90 90 90
ZERR 80 0.0011 0.0011 0.0011 0 0 0
LATT -4
SYMM -X,-Y,+Z
SYMM -X,+Y,-Z
SYMM +X,-Y,-Z
SYMM +Z,+X,+Y
SYMM +Z,-X,-Y
SYMM -Z,-X,+Y
SYMM -Z,+X,-Y
SYMM +Y,+Z,+X
SYMM -Y,+Z,-X
SYMM +Y,-Z,-X
SYMM -Y,-Z,+X
SYMM +Y,+X,+Z
SYMM -Y,-X,+Z
SYMM +Y,-X,-Z
SYMM -Y,+X,-Z
SYMM +X,+Z,+Y
SYMM -X,+Z,-Y
SYMM -X,-Z,+Y
SYMM +X,-Z,-Y
SYMM +Z,+Y,+X
SYMM +Z,-Y,-X
SYMM -Z,+Y,-X
SYMM -Z,-Y,+X
SFAC Y
DISP Y 0.2438 1.2042 2720.2195
UNIT 80

L.S. 50
PLAN  5
CONF
list 4
MORE -1
fmap 2 53
ACTA
OMIT -10 10 12
OMIT -10 10 14
OMIT -10 10 16
OMIT -9 9 9
OMIT -9 9 15
OMIT -9 11 15
OMIT -9 13 13
OMIT -8 8 8
OMIT -8 8 12
OMIT -8 8 16
OMIT -8 10 14
OMIT -8 12 12
OMIT -8 14 14
OMIT -7 7 9
OMIT -7 7 13
OMIT -7 9 17
OMIT -7 11 11
OMIT -7 13 13
OMIT -6 10 16
OMIT -5 5 5
OMIT -5 7 15
OMIT -5 7 17
OMIT -5 11 11
OMIT -5 11 13
OMIT -4 4 10
OMIT -4 6 10
OMIT -4 6 18
OMIT -3 3 3
OMIT -3 3 7
OMIT -3 3 11
OMIT -3 5 13
OMIT -3 7 13
OMIT -3 7 17
OMIT -3 7 19
OMIT -3 9 13
OMIT -3 13 13
OMIT -2 2 16
OMIT -2 4 10
OMIT -2 6 12
OMIT -2 6 16
OMIT -2 8 12
OMIT -2 8 18
OMIT -1 1 9
OMIT -1 1 13
OMIT -1 1 15
OMIT -1 1 17
OMIT -1 3 9
OMIT -1 3 13
OMIT -1 5 13
OMIT -1 9 13
OMIT -1 11 15
OMIT 0 0 2
OMIT 0 0 12
OMIT 0 0 14
OMIT 0 0 16
OMIT 0 2 6
OMIT 0 2 8
OMIT 0 2 10
OMIT 0 2 18
OMIT 0 6 6
OMIT 0 8 16
OMIT 0 10 10
OMIT 1 1 13
OMIT 1 1 15
OMIT 1 5 15
OMIT 1 11 17
OMIT 2 4 10
OMIT 2 6 6
OMIT 2 6 12
OMIT 2 6 16
OMIT 3 3 3
OMIT 3 3 7
OMIT 3 5 11
OMIT 3 9 13
OMIT 3 11 13
OMIT 3 13 13
OMIT 4 6 8
OMIT 4 8 8
OMIT 4 8 10
OMIT 5 5 5
OMIT 5 9 11
OMIT 5 11 11
OMIT 5 11 13
OMIT 6 6 12
OMIT 6 8 14
OMIT 6 10 16
OMIT 7 7 13
OMIT 7 9 9
OMIT 7 9 13
OMIT 7 11 11
OMIT 7 13 13
OMIT 8 8 8
OMIT 8 8 12
OMIT 8 8 16
OMIT 8 10 14
OMIT 8 12 12
OMIT 8 14 14
OMIT 9 9 9
OMIT 9 9 13
OMIT 9 13 13
REM <olex2.extras>
REM <HklSrc "%.\\dom4_cF.hkl">
REM </olex2.extras>

WGHT    0.057800
FVAR       0.06386
Y001  1    0.500000    0.500000    0.811620    10.25000    0.01997    0.01997 =
         0.01740    0.00000    0.00000   -0.00364
Y002  1    0.413140    0.413140    0.586860    10.16667    0.01853    0.01853 =
         0.01853   -0.00177   -0.00177    0.00177
Y003  1    0.155649    0.155649    0.344351    10.16667    0.01929    0.01929 =
         0.01929   -0.00103   -0.00103    0.00103
Y004  1    0.250000    0.250000    0.562988    10.25000    0.01919    0.01919 =
         0.01849    0.00000    0.00000   -0.00029
HKLF 4


REM  dom4_cf_a.res in F-43m
REM wR2 = 0.1243, GooF = S = 0.863, Restrained GooF = 0.863 for all data
REM R1 = 0.0571 for 210 Fo > 4sig(Fo) and 0.0897 for all 371 data
REM 15 parameters refined using 0 restraints

END

WGHT      0.0578      0.0000

REM Highest difference peak  1.803,  deepest hole -1.877,  1-sigma level  0.407
Q1    1   0.4161  0.5839  0.9161  10.16667  0.05    1.61
Q2    1   0.5564  0.5564  0.8772  10.50000  0.05    1.53
Q3    1   0.1447  0.1447  0.3222  10.50000  0.05    1.53
Q4    1   0.2835  0.2165  0.5371  10.50000  0.05    1.52
Q5    1   0.3667  0.4624  0.6333  10.50000  0.05    1.37
;
_shelx_res_checksum              36997
_shelx_hkl_file                  
;
  -2   0   0    5.58    2.23
   2   0   0    4.77    1.89
   2  -2   0    2.88    2.69
   2  -2  -2   10.36    2.59
  -2   2   2   13.95    3.51
  -3   1  -1  102.67    5.67
   3   1   1  144.76    9.39
   1  -3  -1  103.20    8.41
  -3  -1  -1  143.39    7.67
   3  -1  -1  122.26    7.47
   3  -1   1  102.10    5.29
   3   1   3 1559.87   17.54
   3  -1   3 1564.03   28.71
   3  -3  -1 1620.90   22.24
  -3   3   1 1591.46   26.08
  -1   3   3 1623.35   19.16
  -3   3  -1 1620.25   33.62
   1  -3  -3 1532.95   20.63
   3  -3  -3 6071.65   45.96
  -3   3   3 6224.12   47.95
  -4   0   0  501.70   16.14
   4   0   0  517.98   15.35
   4   0   2    0.58    3.77
  -4   0  -2    0.80    2.95
   4  -2   0    0.50    3.25
  -4   2   0   -0.48    3.37
  -4   2   2 4063.69   46.58
  -2   4   2 4066.16   50.54
   2  -2  -4 4468.95   54.35
   4  -2  -2 4052.61   45.09
   2  -4  -2 4197.68   37.29
   4  -2   2 3839.51   40.72
  -2   2   4 4471.68   45.32
  -4   2  -2 4095.16   51.61
   0   4   4 2681.69   36.39
   4   0   4 2742.20   27.61
  -4   2   4   11.70    7.62
  -2   4   4   17.03    4.28
   4  -4   2    1.86    7.01
   4   2   4   13.60    5.34
   4  -2  -4   18.23   11.43
  -4   4   2   15.16    5.94
   4  -4  -2   17.56    5.44
  -4  -2  -4   10.73    3.22
   2  -4  -4   15.64    5.94
  -4   4   4  672.59   19.02
  -5   1  -1 4514.59   41.79
   5  -1   1 4492.25   45.30
   1  -3  -5   89.73   11.56
  -1   3   5   60.45    5.01
   5   1   3   63.79    7.61
   1  -5  -3   66.27    8.72
  -5  -1  -3   56.48    6.16
   5  -1  -3   74.86   14.55
   3   1   5   59.58    6.58
   5  -3   1   61.28    6.52
  -3   5   1   65.31   12.18
   5  -1   3   59.18    6.14
  -5   1  -3   66.83    9.35
   3  -5  -1   80.51   10.51
  -5   3  -1   67.09    9.98
   3  -5  -3  264.26   11.21
  -3   5   3  294.67   16.48
   3  -3  -5  290.24   17.96
   5  -3  -3  274.76   14.87
  -3   3   5  264.29   11.83
  -5   3  -3  235.53   18.58
   5  -1   5  138.59   11.02
  -5   5  -1  188.78   18.54
  -1   5   5  193.66   12.61
   5   1   5  140.26    8.55
   5  -5  -1  153.07   10.19
  -1  -5  -5  166.63    6.79
  -5   5   1  165.66   15.60
  -5   5   3  312.32   14.89
   5  -3  -5  362.80   21.74
   5  -5  -3  347.25   15.98
  -3   5   5  314.22   12.35
  -5   3   5  363.93   15.86
   3  -5  -5  328.46   13.17
   5  -5  -5 6178.29   56.24
  -5   5   5 6179.17   57.83
   6   0   0    9.21    7.03
  -6   0   0    6.85    6.18
   6  -2   0   20.64    5.57
   6   0   2   12.87    5.46
  -6   0  -2   18.65    7.06
  -6  -2  -2   40.01    8.93
   6  -2  -2   50.46    9.25
  -6   2  -2   46.57    8.56
   2  -6  -2   53.59   11.13
   6   0   4    2.39    5.47
   4  -6   0    5.24   10.08
  -6   0  -4    5.21    6.80
   4   0   6    5.16    9.00
  -6   4   0    1.96    7.97
  -6   4   2  230.40   12.35
  -4   6   2  203.79   18.91
  -6   2  -4  212.67   19.49
   4   2   6  173.22    6.89
  -2   6   4  231.88   17.69
   6  -4   2  213.35   12.98
  -6   2   4  214.88   16.58
   6  -2  -4  232.56   21.84
   6  -4  -2  179.74   13.87
   2  -6  -4  203.59   10.20
  -2   4   6  235.31   11.41
   4  -6  -2  201.87   12.06
  -6   4  -2  216.77   20.24
   6  -4   4   25.43   12.49
   6  -4  -4   23.24    9.62
  -6   4   4   19.63    9.14
   4  -4  -6   21.35   10.78
  -6  -4  -4    0.21    2.52
   4  -6  -4   20.40    7.16
  -4   6   4   20.12    8.32
  -6   6   0 9980.95  108.99
   6   0   6 9999.00   60.83
  -6  -2  -6   16.18    8.61
   6  -2   6   16.67   12.60
   2  -6  -6   18.87    5.71
  -2   6   6   21.47    9.42
  -2  -6  -6   13.45    4.84
   6  -6   2   19.87   11.18
   6   2   6   12.70    7.22
  -6   2   6    0.18    2.54
  -6   6   2   22.89   11.58
   6  -6  -2   19.22    7.41
  -6  -4  -6   21.28    6.54
   6  -4  -6   25.23   12.71
  -6   4   6   29.26   11.20
   6  -6  -4   21.69   10.40
  -6   6   4   26.71    9.09
  -6   6   6   38.61    8.58
   6  -6  -6   43.61   12.31
  -7   1  -1  403.27   16.68
   7  -1   1  361.91   14.55
   7  -1  -1  486.61   20.48
  -7  -1  -1  429.10   21.06
  -7   1   1  529.72   19.34
   7   1   3  334.55   16.40
  -7   3   1  413.54   17.16
   7  -1  -3  397.63   26.38
  -7   3  -1  487.60   18.55
   1   3   7  441.47   10.37
   7  -1   3  402.96   16.56
   7  -3   1  408.43   18.05
  -7  -1  -3  340.15   15.79
   7  -3   3 2353.18   35.46
   3  -7  -3 2212.17   38.60
  -3   7   3 2405.57   49.47
  -7   3   3 2251.41   38.70
   7  -3  -3 2440.60   44.51
  -7   3  -3 2360.65   51.01
  -3   3   7 2418.03   41.07
   5  -7  -1   45.92   10.42
   1  -7  -5   41.31    7.41
  -5   7   1   40.91   15.72
  -1  -5  -7    0.64    6.49
  -1   5   7   48.12    5.80
  -7   5  -1   43.14   14.90
   7  -5   1   36.80    7.69
   5   1   7   35.10    6.08
   7   1   5   25.85    7.41
   7  -5  -1   35.38    8.67
   1  -5  -7   61.81    9.47
  -7  -1  -5   33.26    7.44
   7  -1   5   32.53    7.94
  -7   5   1   42.17   10.96
   7  -3  -5   42.93   16.87
  -7  -3  -5   35.07    8.44
  -3   5   7   50.78    7.82
   7  -5   3   39.51   11.39
  -7   5   3   45.19    8.89
  -7   3   5   45.47   10.36
  -5   3   7    1.14    8.43
   5  -7  -3   50.01    8.21
  -5   7   3   42.31   14.92
  -7   5  -3   43.12   16.81
   7  -5  -3   51.68    8.72
   5   3   7   54.68    9.75
   7  -3   5   45.64   11.48
  -5   7   5 1275.43   31.96
   5  -7  -5 1316.66   28.87
  -7   5   5 1342.84   31.70
   7  -7  -1  484.80   19.25
   1  -7  -7  510.59   18.10
   7  -1   7  460.97   18.52
  -1  -7  -7  530.70   13.72
  -7  -1  -7  349.63   22.58
  -7   7   1  521.88   29.71
   7   1   7  363.57   14.82
  -1   7   7  475.10   23.41
  -3  -7  -7  455.38   12.56
  -3   7   7  481.29   18.74
  -7  -3  -7  424.04   17.37
   7  -7  -3  502.58   22.34
  -7   7   3  513.27   26.80
   7   3   7  427.80   23.95
   3  -7  -7  582.23   18.16
   7  -5  -7  136.25   18.57
  -7   7   5  185.42   14.92
   7  -7  -5  148.26   12.85
   5  -7  -7  130.08   12.17
  -7  -5  -7   91.55    8.01
  -7   5   7  180.04   16.02
  -5   7   7  175.30   13.14
   7  -7  -7  131.40   16.75
   8   0   0  183.69   18.78
  -8   0   0  211.70   14.98
   8  -2   0   10.27    7.16
   8   0   2    8.48    9.22
  -8   2   0   19.16    8.67
  -8   0   2   -1.81    4.47
  -8   0  -2    8.14   10.99
  -8   2   2 4262.91   62.62
   8  -2   2 4379.76   57.17
   0   4   8    8.86    4.16
   8   0   4    8.42    7.68
   8  -4   0    3.47    7.48
  -8   4   0    6.80    8.66
   4  -8  -2   12.28   11.71
  -8   2   4    8.29    9.42
  -8   2  -4    2.42   12.30
   8  -2   4    2.74    7.90
  -8   4   2    5.42    7.96
  -8   4  -2    6.67   13.08
  -8  -2  -4    6.03    8.92
   4   2   8   11.32    6.67
  -2   4   8    6.74    6.16
   8  -2  -4    4.96   17.78
   8  -4   2    8.74    7.97
   8  -4  -2    7.43    7.51
   8  -4   4  931.08   25.94
  -4   4   8  958.03   24.51
  -8   4   4  952.99   33.33
   4  -8  -4  953.54   24.09
   8  -4  -4  902.05   28.33
  -8   4  -4  912.27   41.08
  -8   6   0   44.83   16.42
   0  -6  -8   52.07   11.85
   0   6   8   45.94   10.66
   6   0   8   45.72   10.42
   6  -8   0   37.29   11.32
   8   0   6   25.25    8.98
  -8   6   2  278.14   19.65
  -2   8   6  354.94   22.42
  -8   6  -2  352.67   29.36
   8  -6  -2  315.76   18.57
   8  -2   6  309.18   16.34
   8   2   6  236.34   16.80
   2  -8  -6  314.79   14.11
  -2   6   8  346.14   12.84
  -6   8   2  362.31   27.81
   6  -8  -2  308.17   15.90
  -8   2  -6  286.48   25.73
   8  -6   2  317.22   16.52
  -8  -2  -6  274.51   14.38
   6   2   8  297.56   11.97
   8  -6   4   38.11   13.79
  -8   4   6   25.85   13.07
  -6   8   4   32.60   15.89
   4  -8  -6   36.44    9.81
   8  -4   6   30.90   13.83
   4  -6  -8   40.64   12.26
  -8  -4  -6   15.58    8.95
  -4   8   6   26.45   14.69
   8  -6  -4   32.86    9.69
  -8   6   4   28.00    9.41
  -4   6   8   27.35    8.17
   6  -8  -4   31.62    9.28
   8  -4  -6   26.02   17.61
  -6   6   8   14.39    9.53
   6  -8  -6   13.51    8.16
   8  -6  -6   10.87   13.23
  -8   6   6   11.07    9.85
  -8  -6  -6   -0.27    4.23
   6  -6  -8   16.87   13.86
   8   0   8  151.74   13.12
   8  -8   0  181.76   14.64
  -8   8   0  173.05   26.03
  -2   8   8    6.19   13.23
   8   2   8   10.30   10.02
   8  -8   2    0.90   11.42
  -2  -8  -8    3.41    5.06
   8  -2   8    5.61   10.47
  -8   8   2    3.95   17.02
   8  -8  -2    4.08    9.15
   2  -8  -8    4.02    7.34
  -8  -2  -8    6.15   13.84
  -8  -4  -8 1317.65   27.86
  -8   8   4 1851.45   50.33
   4  -8  -8 1867.64   33.64
  -4   8   8 1817.89   36.52
  -4  -8  -8 1155.48   17.79
   8  -8  -4 1742.97   38.12
  -8  -6  -8    9.50    6.33
   8  -6  -8   21.85   18.35
   6  -8  -8   23.68   13.13
  -8   8   6   26.77   11.53
  -6   8   8   25.95   10.43
   8  -8  -8 2518.04   52.63
  -8  -8  -8    0.58    5.60
   9  -1   1  106.08   14.88
   9  -1  -1  120.57   16.32
   9   1   1   67.93   20.60
  -9   1  -1  126.54   14.99
  -9  -1  -1   98.45   13.74
  -9   1   1  109.21   12.89
   9  -1   3  246.17   15.52
   9  -3  -1  217.13   17.54
  -9   1  -3  247.19   14.83
  -9   3   1  237.87   16.29
   9   1   3  293.68   20.84
   9  -3   1  232.76   13.77
  -9   3  -1  286.97   16.11
   9  -3   3 1482.75   36.74
   9  -3  -3 1431.73   36.96
  -9  -1  -5  254.27   14.52
   9  -1   5  346.33   18.41
   5   1   9  282.52   18.14
  -9   5   1  325.62   19.23
   9   1   5  236.74   18.82
   1   5   9  292.71    8.77
  -9   5  -1  372.92   25.84
  -1   5   9  354.77   14.06
   1  -9  -5  383.30   20.67
  -9   1  -5  344.51   23.55
   9  -5   1  331.55   18.19
  -9   3   5   27.38   10.70
   9  -3  -5   35.20   20.71
   9  -5   3   25.58    9.48
  -5   9   3   36.73   17.08
   5   3   9   26.22    4.41
  -9   5  -3   19.59   18.96
  -3   5   9   39.26   10.28
   9  -3   5   28.61   10.43
  -9   5   3   24.59    9.76
   3  -9  -5   32.67    8.15
   9  -5  -3   28.57    9.75
   5  -9  -3   28.71    9.45
   5  -9  -5  105.94   11.77
   9  -5   5  102.16   14.75
  -5   5   9  102.66   14.18
  -9   5   5  105.03   14.17
   9  -5  -5  101.35   15.00
  -7   9   1   41.56   19.38
   1  -9  -7   37.05    7.85
   9   1   7   35.00    9.86
  -9  -1  -7   26.89   15.61
  -1   7   9   37.87   10.94
  -9   7   1   53.05   17.02
  -9   1  -7   21.37   18.97
   1  -7  -9   48.11   12.37
  -1  -7  -9    4.50    9.29
   7   1   9   39.30    8.46
  -9   7  -1   42.30   20.99
   9  -7   1   34.92    9.74
   7  -9  -1   38.95   10.93
   9  -7  -1   37.45   11.16
   7  -1   9   22.75   16.85
   9  -1   7   34.37   10.69
   9   3   7  429.64   28.80
   7   3   9  594.23   16.52
   3  -7  -9  890.42   27.91
   3  -9  -7  694.69   25.65
  -7   9   3  560.59   35.57
  -9   7   3  694.83   29.68
   9  -3   7  678.79   25.05
  -3   9   7  730.62   33.31
   9  -7   3  704.01   27.44
  -3   7   9  769.27   20.73
   7  -9  -3  688.43   24.21
  -9   7  -3  682.68   39.12
  -9  -3  -7  497.21   18.50
   9  -7  -3  557.80   27.31
  -5   9   7   54.59   17.05
   9  -5  -7   37.41   21.66
  -5   7   9   54.05    9.39
   5  -7  -9   69.07   16.18
  -9   7   5   48.27   11.66
  -9  -5  -7   27.24   10.55
   5  -9  -7   52.65   12.69
  -7   9   5   58.69   19.10
  -9   5   7   53.16   15.04
  -7   5   9   51.27   14.92
   7  -9  -7  248.20   17.12
   7  -7  -9  245.17   25.62
  -7   9   7  295.37   20.76
  -9   7   7  258.45   17.85
  -7   7   9  281.25   17.46
   9  -9   1   70.64   12.95
  -9   9   1   77.66   24.86
   9   1   9   50.73   12.85
   9  -9  -1   76.59   12.88
   9  -1   9   62.79   11.52
  -9   9   3  774.01   40.23
   9  -3   9  561.92   30.03
  -3   9   9  817.19   32.60
   9   3   9  515.46   25.35
   9  -9  -3  818.61   32.80
  -3  -9  -9  554.05   14.38
   3  -9  -9  731.42   22.07
  -9  -5  -9   59.36   12.61
   5  -9  -9   86.78   20.10
  -9   9   5  139.13   22.82
   9  -9  -5  143.53   19.07
  -5   9   9  114.64   21.18
  -7  -9  -9    0.96    4.65
   9  -9  -7  167.86   16.74
   7  -9  -9  199.12   19.56
   9  -7  -9  181.79   29.39
  -9   9   7  186.78   20.94
  -7   9   9  258.69   20.68
  -9  -7  -9   71.12    7.45
  -9   7   9  189.02   18.40
  -9   9   9  603.98   27.43
   9  -9  -9  391.81   27.34
 -10   0   0    5.34   10.41
  10   0   0    7.45   19.22
  10   0   2  764.78   29.95
  10  -2   0  678.82   28.50
 -10   0  -2  665.25   31.54
  10  -2   2   15.60    9.36
 -10   2  -2   22.76    9.84
  10  -2  -2   25.23   12.22
 -10   2   2   34.76   14.87
 -10   0  -4   27.30    9.80
  10  -4   0   31.11    9.70
   0   4  10   31.88    8.39
 -10   4   0   39.01   10.39
  10   0   4   27.17   13.59
  10  -2   4  143.11   17.58
 -10   2   4   33.14   11.08
   2   4  10  140.71    5.94
 -10  -2  -4  153.39   16.52
  -2   4  10    2.66    8.20
 -10   4   2  213.38   16.83
 -10   4  -2  207.00   19.57
  10  -4   2  160.98   15.01
   4 -10  -4   52.95   10.76
  10  -4  -4   44.51   14.19
 -10  -4  -4   -2.45    8.35
  10  -4   4   38.29   12.04
 -10   4   4   43.66   16.40
 -10   4  -4   54.39   21.19
  -4   4  10   -1.10    7.05
 -10   0  -6  155.20   20.03
 -10   6   0  212.27   23.13
   0   6  10  189.47    9.83
  10  -6   0  176.83   17.31
  10   0   6  144.61   14.49
 -10   6  -2    2.32   19.56
  -2   6  10    0.40    6.65
   6 -10  -2    0.63   11.02
 -10   6   2   -4.57   10.62
  10  -2   6    4.44   12.64
 -10   2  -6    0.75   19.69
 -10  -2  -6   -1.24    8.54
  10   2   6    4.27   14.64
  10  -6   2    6.67   10.56
   6   2  10   -1.55    5.26
   2 -10  -6   -0.36    7.95
 -10   6  -4 1378.90   53.77
  10  -6  -4 1363.77   41.43
   4 -10  -6 1387.57   31.31
  -4  10   6 1614.51   47.77
  -6  10   4 1412.86   49.90
 -10   6   4 1640.29   39.18
  10  -4  -6 1435.82   55.39
  10  -6   4 1430.82   37.56
 -10   4  -6 1295.61   51.24
  -4   6  10 1607.80   35.19
  -6  10   6    9.02   19.45
 -10   6   6    3.90   11.72
  10  -6  -6    6.50   13.75
 -10  -6  -6   -0.64    6.86
   6 -10  -6   -4.02   13.45
  -6   6  10    7.67   10.92
  10  -6   6    0.35   12.85
   0 -10  -8    9.51    6.89
  10  -8   0   12.62   10.61
  10   0   8    8.94   13.28
 -10   0  -8   10.14   19.37
   8 -10   0    2.92   10.22
   8   0  10    9.98    8.76
  10  -8  -2  462.80   25.15
   8   2  10  381.15   14.51
  -8  10   2  440.20   35.21
 -10   8  -2  408.04   36.19
  10   2   8  274.78   18.97
   2  -8 -10  496.63   23.88
   8 -10  -2  456.36   22.57
 -10  -2  -8  274.36   24.20
  -2   8  10  497.66   22.70
 -10   8   2  510.65   33.49
  10  -8   2  392.04   22.05
  10  -2   8  369.14   22.14
   2 -10  -8  498.82   22.77
 -10   4   8    0.44    9.17
  10  -8  -4   38.37   12.22
  -8  10   4   52.81   23.95
   4 -10  -8   32.13   12.54
   8 -10  -4   30.83   11.77
  -4  10   8   29.22   19.03
  10  -4   8   34.87   14.28
   4  -8 -10   43.30   15.87
 -10   8   4   35.76   16.41
  10  -8   4    4.01   11.84
  -4   8  10   39.31   10.03
   8 -10  -6   55.17   16.79
 -10  -6  -8   28.53    9.12
  10  -8  -6   74.96   18.24
   6 -10  -8   66.84   12.73
  -6  10   8   51.99   20.22
 -10   8   6   83.19   15.31
  -6   8  10   72.92   11.30
  -8  10   6   67.16   22.20
  -8   6  10   61.52   15.31
 -10   6   8   49.34   15.12
   6  -8 -10   48.27   19.71
  -8   8  10   20.55   10.84
 -10  -8  -8    3.12    6.77
   8  -8 -10   27.16   23.26
  10  -8  -8   12.99   15.91
   8 -10  -8   10.36   12.65
  -8  10   8   27.60   18.26
 -10   8   8   20.86   12.77
 -10  10   0 2701.42   76.78
  10   0  10 2690.21   53.35
  -2 -10 -10   22.24    6.70
  10 -10  -2   24.02   13.35
   2 -10 -10   29.82   12.22
  10   2  10   19.63   12.81
 -10  10   2   39.45   25.63
  10  -2  10   19.12   12.04
  10 -10  -4   75.04   16.03
  -4  10  10   97.48   19.58
 -10  -4 -10   10.82   13.36
  -4 -10 -10   30.81    4.29
 -10  10   4   85.36   25.14
   6 -10 -10   13.86   14.21
  -6  10  10   21.78   16.94
 -10  -6 -10    4.80   12.29
 -10   6  10   30.16   16.27
 -10   8  10   60.06   14.90
   8 -10 -10   48.73   17.43
  -8 -10 -10   93.13    8.81
  10  -8 -10   56.82   31.17
  10 -10  -8   28.76   19.01
  -8  10  10   74.10   17.16
 -10  10   8   81.12   20.05
 -10  -8 -10   11.31    6.90
  10 -10 -10   36.86   19.67
 -10  10  10   36.20   15.89
  11  -1  -1   24.21   19.60
  11  -1   1   19.14   13.47
 -11   1  -1   22.13   14.44
 -11  -1  -1   18.99   13.31
 -11   1   1   21.86   15.09
  11   1   1  -16.56   25.60
 -11   1   3    2.15    8.18
 -11   3   1   15.01   11.66
  11   1   3   21.69   20.24
 -11  -1  -3    5.94   15.33
  11  -1   3   13.96   14.19
  11  -3   1    7.12   10.18
  11  -3  -1    9.83   13.81
 -11   3  -1   13.52   10.47
 -11  -3  -3    2.42   10.38
 -11   3   3   15.43   13.23
  11  -3   3   10.97    9.73
 -11   3  -3   23.02   14.37
  11  -5   1 2056.93   49.74
  -1   5  11 1919.73   26.21
  11  -5  -1 1721.78   38.83
  11  -1   5 1732.39   38.38
  11   1   5 1708.64   43.40
 -11   1  -5 1837.31   45.63
 -11   5   1 1847.10   40.78
 -11  -1  -5 1627.43   36.37
   1   5  11 1620.50   21.65
  -3   5  11   31.85    9.05
 -11  -3  -5   17.28   13.65
 -11   3  -5   35.89   21.46
  11  -3  -5   20.32   21.38
   5   3  11   26.48    4.57
   3 -11  -5   15.80   10.50
 -11   5   3   38.21   12.07
 -11   3   5   27.55   11.93
  11  -5  -3   17.57   14.97
  11  -5  -5  114.49   18.75
   5 -11  -5  101.99   12.98
  11  -5   5   96.79   16.32
 -11   5   5  105.70   16.66
  11   1   7  312.31   24.36
  -1   7  11  560.43   16.48
  11  -7  -1  518.76   26.71
  11  -7   1  476.14   25.01
 -11   1  -7  372.82   33.08
 -11   7  -1  514.95   37.84
 -11  -1  -7  339.94   26.09
   7   1  11  461.18   17.60
   1 -11  -7  561.23   20.20
  11  -1   7  436.88   26.83
  11  -7  -3   68.98   13.69
   7   3  11   56.98    7.08
 -11   7   3   81.99   15.86
 -11   3  -7   49.38   25.12
 -11   7  -3   48.07   26.05
  11  -7   3   78.41   14.47
 -11  -3  -7   43.38   10.68
  -3   7  11   84.79    9.41
   3 -11  -7   79.43   11.23
   7 -11  -3   72.43   13.04
  11  -3   7   57.09   15.20
  -7   5  11    2.37    8.20
  -5   7  11   21.16    9.48
   7 -11  -5   20.70   12.08
 -11  -5  -7    7.79   12.62
  11  -5  -7   20.43   26.84
   5 -11  -7   24.90   13.30
  -5  11   7   23.38   19.99
  -7  11   5   35.27   22.78
 -11   5   7   29.58   15.92
  11  -7  -5   14.88   15.92
  11  -5   7   22.87   13.37
  11  -7   5   21.86   13.29
 -11   7   5   25.48   12.55
 -11   7   7   14.54   12.87
 -11  -7  -7    0.66    7.16
  -7   7  11   18.71   11.04
  11  -7  -7   22.68   17.04
  -7  11   7   15.94   22.16
   7 -11  -7   19.49   15.84
  11  -9   1    9.55   12.72
 -11   9   1   15.69   23.64
  11   1   9   11.68   10.80
  11  -9  -1    8.53   15.29
  -1   9  11    3.05   14.62
   9   1  11   11.61   12.83
   1 -11  -9    9.55   11.57
 -11   9  -1   23.15   26.75
  11  -1   9    8.02   13.72
   9  -1  11    6.91   10.40
   9 -11  -1    9.10   11.43
  11   3   9    6.24   24.53
  11  -3   9   10.00   12.56
 -11   9   3   18.83   21.10
   3  -9 -11   10.21   17.84
   9 -11  -3    4.04   12.51
   9   3  11    5.85    9.68
  -9  11   3   15.74   25.47
 -11  -3  -9   12.77   16.93
  11  -9  -3    8.96   16.52
   3 -11  -9    1.98   11.49
  -3 -11  -9    1.32    6.94
  11  -9   3   11.09   12.34
   5 -11  -9  333.43   19.47
  11  -9  -5  324.91   22.95
  -5  11   9  390.32   31.63
 -11   9   5  371.44   28.80
  -5   9  11  319.97   20.05
 -11   5   9    2.33   15.35
  -9   5  11    0.87    7.32
 -11  -7  -9    0.62    8.35
   9 -11  -7    6.03   12.14
   7  -9 -11   10.18   23.52
 -11   7   9    2.14   14.28
   7 -11  -9   11.12   12.20
  -9   7  11    8.12   13.46
  -7  11   9    5.63   21.54
  -9  11   7    2.84   22.46
  11  -9  -7    2.72   17.40
  11  -7  -9    9.04   29.18
  11  -9  -9    2.96   18.65
   9  -9 -11    8.28   30.04
   9 -11  -9    8.17   18.07
  -9  11   9    1.36   19.53
 -11  -9  -9    2.45    8.70
 -11   9   9    1.17   13.21
  -9   9  11    3.85   11.78
  11 -11   1   11.53   13.18
  11   1  11   25.03   11.39
  11 -11  -1   35.40   15.45
   1 -11 -11   32.63   12.95
  11  -1  11   32.32   13.27
  -1 -11 -11   20.42   10.85
 -11  11   1   34.94   29.09
  -3 -11 -11   45.24    8.74
   3 -11 -11   93.40   16.56
  -3  11  11   70.09   19.83
 -11  11   3   92.23   31.37
  11  -3  11   84.16   15.89
  11   3  11   36.94   17.86
  11 -11  -3   87.81   22.01
 -11  11   5 1556.03   64.44
  11 -11  -5 1437.36   49.79
   5 -11 -11 1588.60   41.08
  -5  11  11 1628.90   50.34
  11 -11  -7  359.15   25.59
   7 -11 -11  346.78   25.04
 -11   7  11  408.63   28.01
 -11   9  11   31.68   15.99
  11  -9 -11   30.86   36.81
 -11  11   9   31.06   19.99
  -9  11  11   37.16   17.43
  11 -11  -9   29.51   19.44
  11 -11 -11   46.50   25.24
 -11  11  11   41.64   21.22
 -12   0   0 2499.08   50.40
  12   0   0 1556.66   56.34
 -12   2   0    1.70   11.64
  12   0   2    3.21   19.40
 -12   2   2  390.27   27.05
  12  -2   2  450.99   27.93
 -12   2  -2  448.83   23.56
 -12   0  -4   -0.52   10.49
  12   0   4    4.52   14.00
  12  -4   0    0.84   10.25
 -12   4   0   -1.47   11.11
  12  -4   2   13.57   11.46
 -12   4   2   24.74   13.41
  12  -2   4    9.08   11.80
 -12  -2  -4   13.74   17.52
 -12   4  -2   12.15   15.25
 -12   2  -4   14.62   14.92
  12  -4  -2   10.94   13.74
 -12   2   4   -2.59    9.97
  12  -4   4  112.99   18.13
  12  -4  -4  102.31   19.51
 -12   4   4   90.16   19.89
 -12   6   0   54.07   17.14
  12  -6   0   36.65   12.05
  12   0   6   32.47   18.28
 -12   0  -6   28.08   16.66
  -2   6  12   81.66   12.45
  12  -2   6   56.69   13.14
  12  -6  -2   68.01   14.43
 -12   2  -6   78.06   24.73
 -12   6  -2  100.58   23.79
   6   2  12   75.33   10.20
  12   2   6   46.40   27.34
 -12  -2  -6   51.62   12.94
  12  -6   2   75.29   17.15
 -12   6   4    7.30   11.79
 -12   4  -6   12.80   24.96
  12  -6   4   12.92   13.49
  12  -4   6    4.87   15.88
 -12  -4  -6    2.19   16.00
  -4   6  12    6.11   10.04
 -12   4   6    8.98   16.58
 -12   6  -4    4.09   25.19
  12  -4  -6    7.61   24.26
  12  -6  -4    4.17   16.45
   6 -12  -4    6.88   10.36
   4 -12  -6    8.93    9.35
  12  -6  -6 1522.32   48.42
   6 -12  -6 1505.99   38.94
  12   0   8    2.76   12.37
 -12   8   0   10.97   23.17
   0   8  12   11.72   13.45
  12  -8   0   11.85   14.87
 -12   0  -8    3.11   22.23
   8   0  12    6.91   10.61
   0 -12  -8   13.88    8.41
  12  -8  -2   41.63   13.27
 -12   8  -2   38.36   27.52
 -12   2  -8   46.07   25.20
  12  -2   8   39.32   14.94
  12   2   8   26.07   17.92
  -2   8  12   55.57   11.11
 -12   8   2   64.80   22.84
  12  -8   2   65.37   15.31
   8 -12  -2   -0.32    9.64
   8   2  12   37.24    9.38
  12  -8  -4  155.69   19.42
 -12   8  -4  175.74   31.57
  12  -8   4  186.44   19.72
  12  -4   8  138.20   19.90
   4 -12  -8  198.97   18.26
 -12   8   4  219.20   24.79
  -6   8  12   18.65   10.26
 -12  -6  -8    4.05   10.48
  12  -6  -8   10.50   30.42
 -12   6   8   19.35   16.13
  -6  12   8   20.50   22.91
  -8  12   6   19.29   26.88
   8 -12  -6   24.07   17.70
   6 -12  -8   23.08   13.97
  -8   6  12   -0.65   12.64
  12  -8  -6   22.01   19.70
 -12   8   6   15.58   13.53
  12  -6   8    4.20   13.95
   8 -12  -8  518.04   26.29
  12  -8  -8  578.84   35.34
  -8  12   8  524.04   41.73
  -8   8  12  550.01   25.23
  12   0  10    5.95   12.41
  10   0  12    2.72   10.64
  12 -10   0    3.16   13.50
   0 -12 -10    1.80    9.73
   2 -12 -10   56.14   13.38
  10   2  12   34.51   10.24
  12   2  10   25.34   15.32
  12  -2  10   36.62   17.74
 -10  12   2   76.14   29.42
 -12  10  -2   80.87   28.89
 -12  -2 -10   22.16   20.40
  -2  10  12   54.52   18.94
  12 -10  -2   48.35   16.01
   2 -10 -12   26.03   23.67
 -12  10   2   48.36   26.74
  12 -10   2   53.43   16.31
  10 -12  -2   47.55   15.04
  -2 -12 -10   35.91    8.60
  10  -2  12    3.15   11.77
  12  -4  10    2.29   13.20
   4 -12 -10    2.41   10.42
  10 -12  -4   -3.45   17.36
   4 -10 -12    4.48   22.99
 -10  12   4    3.52   29.22
 -12  -4 -10   -3.07   17.35
  -4  10  12    7.09   15.60
 -12  10   4   -2.67   23.62
  -4 -12 -10    0.47    5.78
  12 -10  -4    5.43   13.04
   6 -12 -10    8.42   12.64
  12 -10  -6    7.95   14.44
   6 -10 -12   20.33   25.62
 -12   6  10    2.30   15.62
 -10  12   6   12.31   28.77
 -10   6  12    2.57   11.02
 -12  10   6    3.79   18.25
  -6  10  12    8.14   13.40
  10 -12  -6    6.02   18.15
 -12   8  10   10.95   15.65
 -10   8  12    5.55   14.75
  10 -12  -8    2.49   14.65
 -12  10   8    6.31   19.34
  12  -8 -10    5.08   35.43
 -10  12   8   12.01   26.88
   8 -10 -12    6.97   29.74
 -12  -8 -10    3.41    7.90
  -8  12  10   -0.38   22.90
  12 -10  -8    3.68   18.06
 -10  12  10  602.86   41.88
 -10  10  12  585.54   30.75
  12   0  12  476.94   27.50
   0 -12 -12  702.29   24.06
  -2 -12 -12    2.69    6.94
   2 -12 -12   22.00   13.06
  12  -2  12   12.24   14.32
  12   2  12    5.69   13.29
   4 -12 -12   76.14   16.57
  -4  12  12   74.41   21.98
   6 -12 -12   40.39   17.51
  -6  12  12   26.47   22.30
   8 -12 -12  166.31   24.17
  -8  12  12  205.73   28.28
 -12   8  12  133.37   20.95
 -10  12  12    6.84   22.43
  10 -12 -12    1.29   23.40
 -13   1   1  119.20   20.75
  13  -1   1  105.67   22.63
 -13   1  -1  114.23   18.46
  13  -3   1  158.41   22.01
  13  -3  -1  166.73   21.40
 -13   3  -1  206.54   19.48
 -13   1  -3  174.01   18.01
 -13   3   1  166.23   19.52
 -13  -1  -3  147.47   22.53
  13  -3   3  867.39   32.35
 -13   3   3  903.16   38.87
   1   5  13   60.66    6.54
  13   1   5   39.59   24.52
  13  -5   1   70.49   15.35
  -1   5  13   23.83    7.81
  13  -5  -1   90.18   19.99
 -13   5  -1   83.39   19.80
 -13   1  -5   84.00   19.45
  13  -1   5   55.48   19.25
 -13   5   1   85.46   15.76
 -13  -1  -5   77.20   14.68
  13  -5   3   78.64   20.09
  13  -3   5   82.24   15.93
  -3   5  13   -0.37    5.87
  13  -5  -3   74.21   17.39
  13  -3  -5   92.33   29.95
 -13  -3  -5   39.55   18.17
   5   3  13   85.71    9.86
 -13   3  -5   88.25   23.95
 -13   5  -3  109.01   25.63
 -13   3   5    4.05   16.41
 -13   5  -5   33.95   27.72
  13  -5  -5   34.65   22.75
   5 -13  -5    1.56    9.53
 -13   5   5   67.03   18.79
 -13  -5  -5   -2.17    8.91
  13  -7  -1   26.32   14.05
  13  -1   7   25.22   14.57
  13   1   7   30.81   18.14
   1   7  13   24.98   10.31
 -13   1  -7   25.84   23.62
 -13   7  -1   34.57   23.11
  13  -7   1   43.57   16.63
  -1   7  13   28.68    7.09
   7   1  13    3.53   10.20
 -13   7   1   35.96   18.41
 -13  -1  -7   12.70   15.91
  13  -3   7  395.01   27.80
  13  -7  -3  343.76   28.31
 -13   3  -7  355.43   38.78
 -13   7  -3  405.00   41.75
 -13   7   3  372.66   27.16
   3 -13  -7  390.99   19.62
  -3   7  13  357.92   16.40
  13  -7   3  363.99   29.30
   7   3  13  312.33   12.65
  13  -7  -5   83.43   19.63
 -13   5  -7   74.89   29.43
 -13   7   5   90.10   16.70
   7 -13  -5   91.35   15.58
   5 -13  -7  108.34   15.13
  13  -7   5   71.79   18.68
  13  -5   7   88.18   19.06
 -13  -5  -7   46.22   14.39
  13  -5  -7   55.08   30.20
 -13   5   7   99.85   25.22
  13  -7  -7  493.60   36.13
  13  -7   7  579.45   32.09
 -13   7   7  586.59   31.37
  -7   7  13  549.08   30.36
   7 -13  -7  602.70   34.56
  13   1   9   41.32   17.19
  13  -9  -1  109.11   19.78
  13  -1   9   67.57   16.07
 -13   9  -1   70.38   32.04
 -13  -1  -9   44.95   23.61
   1 -13  -9   85.91   12.33
   9   1  13   76.28   11.78
  -1 -13  -9    6.92    7.40
  13  -9   1   89.09   21.89
  13  -9  -3  453.75   27.66
   9   3  13  327.20   17.57
 -13   9  -3  427.09   43.43
 -13  -3  -9  309.70   26.22
 -13   9   3  584.18   41.81
  -3   9  13  442.67   20.65
   9 -13  -3  512.27   26.73
  13  -9   3  508.48   30.88
   3 -13  -9  515.18   25.49
  13  -3   9  365.58   32.29
  13  -9   5    1.64   14.40
  13  -5   9   23.13   17.01
   9 -13  -5   19.69   15.36
  -9  13   5   17.15   27.53
  13  -9  -5   25.90   20.14
 -13   5   9   -6.34   13.88
   5 -13  -9   32.24   14.08
 -13   9   5   32.01   20.51
 -13  -5  -9   12.96   11.45
  -5   9  13   23.09   10.70
   9 -13  -7  210.36   25.46
   7 -13  -9  148.36   17.63
  13  -9  -7  120.09   22.81
  13  -7  -9  166.49   39.55
  -9   7  13    1.08   16.13
  -7  13   9  160.07   30.91
  -9  13   7  168.70   35.96
 -13   9   7  169.77   23.75
  -7   9  13  181.35   15.86
 -13  -7  -9   53.06   12.21
   9 -13  -9  169.77   20.60
  -9  13   9  179.68   34.85
  11  -1  13   15.67   12.91
  -1 -13 -11   14.50   11.61
  13   1  11    5.77   16.27
  13  -1  11    3.68   16.63
  11   1  13    6.92    9.46
   1 -13 -11    9.21    9.39
   3 -13 -11   93.74   13.98
  13   3  11  170.07   32.29
   3 -11 -13  167.02   28.43
 -13  -3 -11   26.71   19.68
  -3  11  13   57.18   21.39
  13  -3  11   64.39   17.64
  -3 -13 -11   48.79   11.47
   5 -13 -11  130.06   16.21
   5 -11 -13  111.94   32.76
  -5  11  13  140.84   22.51
   7 -11 -13   10.64   32.22
 -11   7  13    8.12   15.56
  -7  13  11   22.29   26.52
   7 -13 -11   16.49   18.55
  -7  11  13   21.67   18.89
 -11   9  13   34.17   15.05
  -9  13  11   34.62   27.17
  -9  11  13   33.15   17.81
   9 -11 -13   14.59   31.06
   9 -13 -11   33.16   19.34
  13  -1  13  205.21   22.14
  13   1  13  183.61   22.21
  13   3  13    8.07   19.29
  13  -3  13   65.36   17.70
   5 -13 -13    4.15   16.87
  -5  13  13   11.22   21.88
   7 -13 -13  163.14   24.67
  -7  13  13  172.29   30.59
   9 -13 -13  148.55   30.60
  -9  13  13  196.83   32.54
  14   0   0   40.17   28.66
 -14   0   0   14.68   19.12
 -14   2   0   23.37   15.51
 -14   0  -2   23.93   16.20
  14  -2   0   15.29   17.46
  14   0   2   11.39   28.77
  14  -2  -2    4.38   28.77
  14  -2   2    5.02   16.26
 -14   2   2   -0.63   17.16
 -14  -2  -2   -1.19   15.21
 -14   0  -4   11.62   13.02
  14   0   4   23.97   20.81
  14  -4   0   11.03   18.85
 -14   4   0   17.83   13.24
  14  -4   2  404.49   25.31
  14  -2   4  311.45   28.54
  14  -4  -2  485.96   31.50
 -14   4  -2  558.85   30.55
 -14   2  -4  474.40   27.93
 -14   4   2  493.96   28.81
 -14  -2  -4  293.70   29.39
 -14   4  -4   25.14   23.11
 -14  -4  -4    2.46    8.80
  14  -6   0  123.36   19.20
 -14   6   0  175.93   24.04
   0   6  14  134.91   11.02
 -14  -2  -6    9.32   13.14
  14  -2   6   11.99   14.88
  14   2   6   -0.40   28.33
  -2   6  14   13.65    9.43
   2   6  14    4.65    4.88
 -14   2  -6   24.59   22.54
 -14   6  -2   28.51   22.92
  14  -6  -2   11.65   17.76
 -14   6   2   12.40   14.33
  14  -6   2    9.85   13.61
 -14   6   4   21.41   14.47
  14  -6  -4   23.99   17.84
 -14  -4  -6   13.81   14.43
 -14   4  -6   16.71   27.63
  14  -4  -6   15.47   31.65
 -14   4   6   -3.69   13.92
  14  -6   4   17.28   17.62
  14  -4   6   14.14   19.86
  -4   6  14    3.93   10.08
  14  -6  -6   30.37   26.76
   6 -14  -6   24.08   11.65
 -14   6   6   40.82   18.06
  14  -6   6   23.53   20.56
 -14   6  -6   29.52   29.11
 -14  -6  -6    2.01    7.56
   0   8  14    1.71   11.47
 -14   0  -8    5.91   22.61
 -14   8   0   -2.89   22.83
  14   0   8   -0.99   18.20
  14  -8   0   -0.71   13.17
  14  -2   8  837.80   35.42
  14  -8  -2  857.96   36.71
 -14   2  -8  869.60   53.27
 -14   8  -2  797.41   52.70
   8   2  14  853.68   20.81
  14  -8   2  921.94   39.10
  -4   8  14    4.52    8.07
   4 -14  -8    4.12   11.80
  14  -8   4    3.17   17.11
 -14   4  -8    3.20   26.43
 -14   8  -4   -6.18   29.53
  14  -4   8   -0.59   18.11
  14  -8  -4    7.09   20.10
 -14   8   4   10.69   16.65
 -14  -4  -8    1.18   11.03
 -14  -6  -8   38.63   14.05
  -6   8  14   98.61   13.94
  14  -6   8  102.69   21.29
   8 -14  -6  113.89   18.81
   6 -14  -8   94.04   19.65
  -8   8  14    0.82   12.48
   8 -14  -8    3.61   17.37
  10   0  14   31.57   11.72
 -14   0 -10   15.69   24.04
  14   0  10   30.53   18.60
   0 -14 -10   33.26   10.89
  14   2  10   11.23   22.15
   2 -14 -10   18.10   15.10
 -14  -2 -10   16.86   22.99
  -2  10  14   13.77   16.89
  14  -2  10   17.02   18.10
  10   2  14   18.26    9.44
   4 -14 -10   63.83   17.37
  10 -14  -4   45.33   17.71
  14  -4  10   42.13   20.78
  -4  10  14   56.83   16.31
 -14  -4 -10   34.88   20.36
  14  -6  10    0.15   15.12
 -10  14   6    4.79   29.74
  -6  10  14   20.38   13.86
   6 -14 -10   16.69   12.81
   8 -14 -10  143.62   19.27
  -8  14  10  140.64   31.77
  -8  10  14  175.90   18.66
 -10  10  14   39.73   14.69
  14   0  12   13.55   14.09
  12   0  14   27.28   14.73
  14  -2  12  170.94   23.69
  12  -2  14    0.10   12.33
   2 -14 -12  231.49   16.78
  12   2  14  111.46   18.28
  14   2  12   90.62   20.91
  14  -4  12    8.36   16.23
  -4  12  14    7.14   21.07
   6 -12 -14   -5.82   28.76
  -6  12  14   -2.00   21.26
   6 -14 -12    8.70   17.82
  -8  14  12   14.83   27.98
  -8  12  14   17.99   20.55
   8 -12 -14   41.04   35.69
   8 -14 -12   14.67   18.28
 -10  12  14   20.08   18.57
  10 -12 -14   -2.03   33.25
  14  -2  14   -2.62   16.79
  -6  14  14    2.33   23.22
   8 -14 -14  388.29   41.26
  -8  14  14  391.82   39.67
  15  -1   1   97.25   31.74
  15  -1  -1  122.53   35.43
 -15   1   1   17.13   16.40
 -15  -1  -1    7.65   16.68
 -15   3  -1   16.12   14.75
 -15   1  -3   21.39   14.86
  15  -3   1   13.30   18.65
 -15   3   1   20.98   16.67
 -15  -1  -3   19.13   17.27
  15  -1   3   17.33   20.12
  15  -3  -1    8.30   21.13
  15  -3   3  214.46   27.89
  15  -3  -3  194.94   39.63
 -15   3  -3  323.95   26.75
 -15   3   3  275.63   30.60
 -15  -1  -5   30.33   15.16
  15   1   5   13.20   33.47
   1   5  15    1.66    5.33
  15  -1   5   23.14   19.05
  15  -5   1   53.57   21.15
 -15   5  -1   62.94   20.78
 -15   1  -5   43.26   16.90
 -15   5   1   49.32   15.72
  15  -5  -1   29.16   19.12
  15  -5   3   43.30   17.23
 -15  -3  -5   45.97   17.83
  15  -3   5   33.96   16.37
  15  -5  -3   40.19   19.99
 -15   3  -5   71.26   25.95
 -15   5   3   47.43   17.65
  15  -5   5  416.34   26.90
  15  -5  -5  376.75   42.59
 -15   5  -5  484.71   45.20
 -15   5   5  507.88   33.56
  15  -7   1   23.71   15.87
  15  -7  -1   19.58   15.21
 -15   1  -7   15.28   23.63
   1   7  15   18.94    7.20
 -15   7  -1   26.83   25.79
  15  -1   7   19.38   20.63
 -15   7   1   27.12   19.95
 -15  -1  -7   22.53   17.32
  15  -3   7   46.32   17.03
 -15   3  -7   31.44   28.83
 -15   7  -3   82.85   31.22
  15  -7   3   45.78   21.98
   7   3  15   31.49    6.74
  -3   7  15   41.73   10.52
 -15  -3  -7   23.65   13.85
 -15  -5  -7   27.75   14.90
 -15   5  -7   76.05   32.60
  -5   7  15    7.91   13.25
 -15   7  -5   83.25   36.83
  15  -5   7   59.14   22.20
   7 -15  -7   14.53   14.47
  15  -7   7    8.72   19.31
  -7   7  15   -1.94   10.11
  15  -1   9   54.19   22.09
 -15   1  -9   44.60   30.01
   9   1  15   77.49   11.42
  15  -3   9  128.93   19.73
   9   3  15  127.75   11.97
 -15   3  -9  114.66   33.95
 -15  -3  -9   82.23   18.42
   3 -15  -9   95.60   14.71
   9 -15  -5    2.38   14.08
   5 -15  -9   13.23   17.48
  15  -5   9   14.00   23.51
 -15  -5  -9    0.34   12.70
  -5   9  15   12.06   11.25
  -7   9  15   22.61   11.89
  15  -7   9    0.17   17.56
   9 -15  -7   22.23   18.87
   7 -15  -9   27.96   17.55
  -9   9  15   70.02   14.68
   9 -15  -9   42.61   17.08
  11   1  15  146.93   17.16
  11  -1  15    2.83    9.75
  15  -1  11  130.50   20.09
  15   1  11   69.13   20.86
 -15  -1 -11   86.13   27.28
   1 -15 -11  222.54   17.18
 -15  -3 -11   10.40   23.78
  -3  11  15   10.56   18.52
  15  -3  11   11.76   20.51
   5 -15 -11   45.17   15.08
  15  -5  11   33.25   19.89
  -5  11  15   49.11   17.96
   7 -15 -11   12.45   14.33
  -7  11  15    0.80   14.93
  -9  11  15  113.90   18.26
  15  -1  13    4.90   14.44
  15  -3  13   45.24   18.35
   7 -15 -13   19.19   18.99
  -9  13  15   32.44   23.20
 -16   0   0    3.10   14.18
 -16   2   0   -1.40   17.17
 -16   0  -2   -2.08   16.49
  16  -2   0    2.46   29.14
  16   0   2    4.57   33.56
 -16   2  -2   39.63   16.87
  16  -2   2   35.11   22.64
 -16   2   2    2.47   21.21
 -16  -2  -2    8.79   13.58
  16  -2  -2   21.51   36.03
  16  -4   0  682.02   39.64
 -16   0  -4  779.92   35.86
 -16   4   2   17.96   17.74
  16  -2   4   16.01   20.00
 -16  -2  -4   15.05   17.01
 -16   2   4    2.40   11.05
  16  -4   2   21.05   22.91
 -16   2  -4   19.52   16.94
  16  -4  -2   28.96   22.67
  16  -4   4   16.30   21.19
 -16   4  -4   17.98   24.90
   0   6  16   -0.61    7.85
  16   0   6   -7.39   23.46
 -16   0  -6    9.42   15.52
  16  -6   2  173.99   24.07
  16  -2   6  125.94   27.84
 -16   2  -6  203.44   32.48
   2   6  16   93.60    6.13
 -16  -2  -6  127.01   19.69
  16  -6   4    2.75   15.83
  16  -4   6    6.19   17.50
 -16  -4  -6    5.94   14.38
 -16   4  -6    2.96   28.62
 -16   6  -4   14.11   31.42
 -16   6  -6   38.24   35.32
  16  -6   6   36.46   25.40
  16   0   8   42.36   22.85
   0   8  16   74.27   12.16
 -16   0  -8   56.47   26.30
   8   2  16   26.87    8.29
  16   2   8   14.05   30.64
 -16   2  -8   16.80   30.21
 -16  -2  -8    9.61   17.51
  -2   8  16   19.70    8.03
  -4   8  16   13.96    9.64
 -16   4  -8   25.76   32.81
 -16  -4  -8    1.59   12.56
  16  -4   8   11.62   18.02
 -16  -6  -8    2.63   11.69
  -6   8  16    0.84   10.27
   6 -16  -8   -0.46   12.34
  16  -6   8    7.40   18.58
  -8   8  16    1.86    9.68
   8 -16  -8  100.80   21.50
  16   0  10    6.22   18.33
 -16   0 -10   -2.29   27.75
   2 -16 -10   -0.43    9.97
  16  -2  10   19.91   16.78
 -16  -2 -10    8.61   23.64
  16   2  10    1.14   28.91
   4 -16 -10   12.92   17.46
  -4  10  16   18.54   12.60
  16  -4  10   16.44   22.42
   6 -16 -10  998.36   43.17
  -6  10  16  939.69   30.95
  -8  10  16   14.79   12.03
   8 -16 -10   14.77   14.65
 -10  10  16    8.19   12.06
  16   0  12    6.09   18.15
  16  -2  12    9.38   15.85
  16  -4  12  123.86   24.96
   6 -16 -12    4.00   14.12
   8 -16 -12    3.21   20.88
 -17   1   1  -12.02   21.03
 -17  -1  -1    2.43   12.44
 -17   1  -3   15.09   16.91
 -17  -1  -3   10.01   18.06
  17  -1   3    3.89   30.71
  17  -3   1   11.13   21.75
  17  -3   3   10.51   20.68
 -17   3  -3   19.16   18.24
  17   1   5   -1.28   33.18
  17  -1   5    8.61   22.01
 -17   1  -5    7.96   17.51
 -17  -3  -5   -0.14   15.01
 -17   3  -5    6.00   25.04
  17  -3   5    4.79   24.05
  -1   7  17    4.51    7.80
  17   1   7   -4.84   36.88
 -17   1  -7    7.33   23.50
 -17  -1  -7    4.65   18.55
  -3   7  17    0.14    9.24
  17  -3   7   44.89   25.07
 -17  -3  -7   24.64   15.39
 -17  -5  -7   -2.23   12.38
  -5   7  17    0.97    8.00
  17  -1   9   -1.54   19.07
  17   1   9   -5.26   31.65
 -17   1  -9   -5.76   28.86
 -17  -1  -9   10.28   24.87
  17  -3   9    1.86   17.03
 -17   3  -9    2.66   30.12
 -17  -3  -9    1.64   16.84
  -7   9  17   -0.25    9.42
   7 -17  -9   -1.45   16.26
  -9   9  17    1.98   10.21
  17   1  11   64.65   29.34
  17  -1  11  111.93   27.18
  17  -3  11    4.37   16.33
   5 -17 -11    0.27   16.54
   7 -17 -11    9.99   15.66
  17  -3  13   64.66   21.37
 -18   0  -2   -0.52   18.40
 -18   0  -4    3.16   16.96
  18   0   4    8.15   36.86
  18  -2   4   58.76   26.58
 -18   0  -6  165.63   24.63
  18  -2   6   10.63   22.24
 -18  -2  -6    0.76   14.54
 -18  -4  -6    2.73   13.32
  18   0   8  -15.36   28.92
 -18   0  -8   18.58   25.53
  18  -2   8  117.18   27.93
 -18   2  -8  195.86   38.73
 -18  -2  -8  151.26   26.04
 -18  -4  -8    6.25   13.71
 -18   0 -10    1.58   28.77
  18   0  10   -9.03   24.14
 -18   2 -10    4.02   30.03
  18  -2  10   18.46   23.59
  18  -2  12   67.32   26.24
 -19  -1  -5    6.75   16.51
 -19  -3  -5    3.26   13.61
 -19  -1  -7   30.11   21.88
 -19  -3  -7    9.51   15.07
 -19  -5  -7    2.02   11.14
  19   1   9    3.34   37.65
  19  -1   9   17.81   23.97
 -19   1  -9   10.63   29.92
 -19  -1  -9   20.93   27.46
  19  -1  11   10.78   22.62
 -20  -2  -8    9.60   21.55
   0   0   0    0.00    0.00


TITL dom4_cF in Fd-3m
REM Fd-3m (#227 in standard setting)
CELL 0.37380  12.418355  12.418355  12.418355  90.0000  90.0000  90.0000
ZERR   80.00   0.001095   0.001095   0.001095   0.0000   0.0000   0.0000
LATT  4
SYMM -x+3/4,-y+1/4, z+1/2
SYMM -x+1/4, y+1/2,-z+3/4
SYMM  x+1/2,-y+3/4,-z+1/4
SYMM  z, x, y
SYMM  z+1/2,-x+3/4,-y+1/4
SYMM -z+3/4,-x+1/4, y+1/2
SYMM -z+1/4, x+1/2,-y+3/4
SYMM  y, z, x
SYMM -y+1/4, z+1/2,-x+3/4
SYMM  y+1/2,-z+3/4,-x+1/4
SYMM -y+3/4,-z+1/4, x+1/2
SYMM  y+3/4, x+1/4,-z+1/2
SYMM -y,-x,-z
SYMM  y+1/4,-x+1/2, z+3/4
SYMM -y+1/2, x+3/4, z+1/4
SYMM  x+3/4, z+1/4,-y+1/2
SYMM -x+1/2, z+3/4, y+1/4
SYMM -x,-z,-y
SYMM  x+1/4,-z+1/2, y+3/4
SYMM  z+3/4, y+1/4,-x+1/2
SYMM  z+1/4,-y+1/2, x+3/4
SYMM -z+1/2, y+3/4, x+1/4
SYMM -z,-y,-x
SFAC Y
UNIT 80.00
TREF
HKLF 4
END
_computing_structure_solution     'SHELXT 2018/2 (Sheldrick, 2018)'
;
_shelx_hkl_checksum              66053
loop_
_axis.id
_axis.system
_axis.type
_axis.equipment
_axis.parity
_axis.depends_on
_axis.zero
_axis.vector[1]
_axis.vector[2]
_axis.vector[3]
source abstract . source . . . 0.99993365 0.00000000 -0.01151962
omega abstract rotation goniometer -1 . 0.00000000 0.00000000 0.00000000
1.00000000
kappa abstract rotation goniometer -1 omega 0.00000000 -0.76604444 0.00000000
0.64278761
phi abstract rotation goniometer -1 kappa . 0.00000000 0.00000000 1.00000000
theta abstract rotation goniometer -1 . -1.00314000 0.00000000 0.00000000
1.00000000
matrixX abstract general general . phi . 1.00000000 0.00000000 0.00000000
matrixY abstract general general . phi . 0.00000000 1.00000000 0.00000000
matrixZ abstract general general . phi . 0.00000000 0.00000000 1.00000000
dacX abstract translation general . phi . 0.00000000 1.00000000 0.00000000
dacY abstract translation general . phi . -1.00000000 0.00000000 0.00000000
dacZ abstract translation general . phi . 0.00000000 0.00000000 1.00000000

_olex2_submission_special_instructions 'No special instructions were received'
_oxdiff_exptl_absorpt_empirical_details 
;
Empirical correction (ABSPACK) includes:
- Absorption correction using spherical harmonics
- Frame scaling
- Detector area scaling
;
_oxdiff_exptl_absorpt_empirical_full_max 2.264
_oxdiff_exptl_absorpt_empirical_full_min 0.571

# start Validation Reply Form
_vrf_PLAT029_Y4H25_171GPa        
;
PROBLEM: _diffrn_measured_fraction_theta_full value Low .      0.860 Why?  
RESPONSE: the dataset was incomplete since the data were collected in a diamond 
anvil cell metallic body of which shadows more than 60% of the reflections.
;
# end Validation Reply Form
