# Supplementary material for: Diverse high-pressure chemistry in Y-NH3BH3 and Y–paraffin oil systems
Source: Sci Adv. 2024 Mar 13;10(11):eadl5416. doi: 10.1126/sciadv.adl5416 (PMC10936948; doi:10.1126/sciadv.adl5416)
Supplement: Supplementary file 2 — Data S1 to S8 [file sciadv.adl5416_data_s1_to_s8.zip › adl5416_Data S7.cif]

data_Y13H75_138GPa
_audit_creation_date               2023-09-13
_audit_creation_method
;
Olex2 1.5
(compiled 2023.08.24 svn.re1ec1418 for OlexSys, GUI svn.r6817)
;
_shelx_SHELXL_version_number       '2018/3'
_audit_contact_author_address      alena.akula3@gmail.com
_audit_contact_author_email        alena.akula3@gmail.com
_audit_contact_author_name         'Alena Aslandukova'
_audit_contact_author_phone        ?
_publ_contact_author_id_orcid      ?
_publ_section_references
;
Dolomanov, O.V., Bourhis, L.J., Gildea, R.J, Howard, J.A.K. & Puschmann, H.
 (2009), J. Appl. Cryst. 42, 339-341.

Sheldrick, G.M. (2015). Acta Cryst. C71, 3-8.
;
_chemical_name_common              'Y-lattice for Y4H25'
_chemical_name_systematic          Y4H25
_chemical_formula_moiety           'Y'
_chemical_formula_sum              'Y'
_chemical_formula_weight           88.91
_chemical_melting_point            ?
loop_
  _atom_type_symbol
  _atom_type_description
  _atom_type_scat_dispersion_real
  _atom_type_scat_dispersion_imag
  _atom_type_scat_source
 'Y' 'Y' 0.2273 0.7359 'International Tables Vol C Tables 4.2.6.8 and 6.1.1.4'

_shelx_space_group_comment
;
The symmetry employed for this shelxl refinement is uniquely defined
by the following loop, which should always be used as a source of
symmetry information in preference to the above space-group names.
They are only intended as comments.
;
_space_group_crystal_system        'hexagonal'
_space_group_IT_number             194
_space_group_name_H-M_alt          'P 63/m m c'
_space_group_name_Hall             '-P 6c 2c'
loop_
  _space_group_symop_operation_xyz
 'x, y, z'
 '-y, x-y, z'
 '-x+y, -x, z'
 '-x, -y, z+1/2'
 'y, -x+y, z+1/2'
 'x-y, x, z+1/2'
 'y, x, -z'
 'x-y, -y, -z'
 '-x, -x+y, -z'
 '-y, -x, -z+1/2'
 '-x+y, y, -z+1/2'
 'x, x-y, -z+1/2'
 '-x, -y, -z'
 'y, -x+y, -z'
 'x-y, x, -z'
 'x, y, -z-1/2'
 '-y, x-y, -z-1/2'
 '-x+y, -x, -z-1/2'
 '-y, -x, z'
 '-x+y, y, z'
 'x, x-y, z'
 'y, x, z-1/2'
 'x-y, -y, z-1/2'
 '-x, -x+y, z-1/2'

_cell_length_a                     8.9730(13)
_cell_length_b                     8.9730(13)
_cell_length_c                     8.9085(8)
_cell_angle_alpha                  90
_cell_angle_beta                   90
_cell_angle_gamma                  120
_cell_volume                       621.17(19)
_cell_formula_units_Z              26
_cell_measurement_reflns_used      674
_cell_measurement_temperature      293(2)
_cell_measurement_theta_max        17.4340
_cell_measurement_theta_min        1.8330
_shelx_estimated_absorpt_T_max     ?
_shelx_estimated_absorpt_T_min     ?
_exptl_absorpt_coefficient_mu      5.322
_exptl_absorpt_correction_T_max    1.00000
_exptl_absorpt_correction_T_min    0.20802
_exptl_absorpt_correction_type     multi-scan
_exptl_absorpt_process_details
;
CrysAlisPro 1.171.40.67a (Rigaku Oxford Diffraction, 2019)
Empirical absorption correction using spherical harmonics,
 implemented in SCALE3 ABSPACK scaling algorithm.
;
_exptl_absorpt_special_details     ?
_exptl_crystal_colour              ?
_exptl_crystal_density_diffrn      6.180
_exptl_crystal_density_meas        ?
_exptl_crystal_density_method      ?
_exptl_crystal_description         'the sample was obtain after laser heating of Y in paraffin oil in diamond anvill cell at 171 GPa'
_exptl_crystal_F_000               1014
_exptl_crystal_size_max            0.002
_exptl_crystal_size_mid            0.002
_exptl_crystal_size_min            0.002
_exptl_transmission_factor_max     ?
_exptl_transmission_factor_min     ?
_diffrn_reflns_av_R_equivalents    0.0967
_diffrn_reflns_av_unetI/netI       0.0915
_diffrn_reflns_Laue_measured_fraction_full  0.861
_diffrn_reflns_Laue_measured_fraction_max  0.656
_diffrn_reflns_limit_h_max         17
_diffrn_reflns_limit_h_min         -17
_diffrn_reflns_limit_k_max         14
_diffrn_reflns_limit_k_min         -11
_diffrn_reflns_limit_l_max         18
_diffrn_reflns_limit_l_min         -17
_diffrn_reflns_number              3505
_diffrn_reflns_point_group_measured_fraction_full  0.861
_diffrn_reflns_point_group_measured_fraction_max  0.656
_diffrn_reflns_theta_full          9.825
_diffrn_reflns_theta_max           18.906
_diffrn_reflns_theta_min           1.829
_diffrn_ambient_temperature        293(2)
_diffrn_detector_area_resol_mean   13.3333
_diffrn_measured_fraction_theta_full  0.861
_diffrn_measured_fraction_theta_max  0.656
_diffrn_measurement_details
;
List of Runs (angles in degrees, time in seconds):

  # Type    Start    End  Width  t~exp~   \w     \q     \k     \f   Frames
--------------------------------------------------------------------------
  1  \w    -31.50  31.50   0.50    2.00    --    0.00   0.00   0.00  126
;
_diffrn_measurement_device         'abstract diffractometer'
_diffrn_measurement_device_type   
 'esperanto-CrysAlisPro-abstract goniometer imported esperanto images'
_diffrn_measurement_method         '\w scans'
_diffrn_radiation_type             synchrotron
_diffrn_radiation_wavelength       0.2844
_diffrn_source                     synchrotron
_reflns_Friedel_coverage           0.000
_reflns_Friedel_fraction_full      .
_reflns_Friedel_fraction_max       .
_reflns_number_gt                  601
_reflns_number_total               974
_reflns_special_details
;
 Reflections were merged by SHELXL according to the crystal
 class for the calculation of statistics and refinement.
 
 _reflns_Friedel_fraction is defined as the number of unique
 Friedel pairs measured divided by the number that would be
 possible theoretically, ignoring centric projections and
 systematic absences.
;
_reflns_threshold_expression       'I > 2\s(I)'
_computing_cell_refinement         'CrysAlisPro 1.171.40.67a (Rigaku OD, 2019)'
_computing_data_collection         'CrysAlisPro 1.171.40.67a (Rigaku OD, 2019)'
_computing_data_reduction          'CrysAlisPro 1.171.40.67a (Rigaku OD, 2019)'
_computing_molecular_graphics      'Olex2 1.5 (Dolomanov et al., 2009)'
_computing_publication_material    'Olex2 1.5 (Dolomanov et al., 2009)'
_computing_structure_refinement    'SHELXL 2018/3 (Sheldrick, 2015)'
_computing_structure_solution      'SHELXT 2018/2 (Sheldrick, 2018)'
_refine_diff_density_max           3.038
_refine_diff_density_min           -2.932
_refine_diff_density_rms           0.532
_refine_ls_extinction_coef         .
_refine_ls_extinction_method       none
_refine_ls_goodness_of_fit_ref     0.934
_refine_ls_hydrogen_treatment      undef
_refine_ls_matrix_type             full
_refine_ls_number_parameters       17
_refine_ls_number_reflns           974
_refine_ls_number_restraints       0
_refine_ls_R_factor_all            0.0928
_refine_ls_R_factor_gt             0.0434
_refine_ls_restrained_S_all        0.934
_refine_ls_shift/su_max            0.001
_refine_ls_shift/su_mean           0.000
_refine_ls_structure_factor_coef   Fsqd
_refine_ls_weighting_details      
 'w=1/[\s^2^(Fo^2^)+(0.0166P)^2^] where P=(Fo^2^+2Fc^2^)/3'
_refine_ls_weighting_scheme        calc
_refine_ls_wR_factor_gt            0.0699
_refine_ls_wR_factor_ref           0.0811
_refine_special_details            ?
_olex2_refinement_description
;
;
_atom_sites_solution_hydrogens     .
_atom_sites_solution_primary       ?
_atom_sites_solution_secondary     ?
loop_
  _atom_site_label
  _atom_site_type_symbol
  _atom_site_fract_x
  _atom_site_fract_y
  _atom_site_fract_z
  _atom_site_U_iso_or_equiv
  _atom_site_adp_type
  _atom_site_occupancy
  _atom_site_site_symmetry_order
  _atom_site_calc_flag
  _atom_site_refinement_flags_posn
  _atom_site_refinement_flags_adp
  _atom_site_refinement_flags_occupancy
  _atom_site_disorder_assembly
  _atom_site_disorder_group
 Y001 Y 1.000000 0.000000 0.000000 0.00761(19) Uani 1 12 d S T P . .
 Y002 Y 0.79585(3) 0.20415(3) 0.56293(4) 0.00805(9) Uani 1 2 d S T P . .
 Y003 Y 0.88132(5) 0.11868(5) 0.250000 0.00778(12) Uani 1 4 d S T P . .
 Y004 Y 0.54418(5) 0.08837(11) 0.250000 0.01265(14) Uani 1 4 d S T P . .

loop_
  _atom_site_aniso_label
  _atom_site_aniso_U_11
  _atom_site_aniso_U_22
  _atom_site_aniso_U_33
  _atom_site_aniso_U_23
  _atom_site_aniso_U_13
  _atom_site_aniso_U_12
 Y001 0.0076(3) 0.0076(3) 0.0076(3) 0.000 0.000 0.00380(14)
 Y002 0.00718(15) 0.00718(15) 0.00952(14) -0.00048(6) 0.00048(6) 0.00338(17)
 Y003 0.0079(2) 0.0079(2) 0.00836(19) 0.000 0.000 0.0046(2)
 Y004 0.0064(2) 0.0064(3) 0.0251(3) 0.000 0.000 0.00321(15)

_geom_special_details
;
 All esds (except the esd in the dihedral angle between two l.s. planes)
 are estimated using the full covariance matrix.  The cell esds are taken
 into account individually in the estimation of esds in distances, angles
 and torsion angles; correlations between esds in cell parameters are only
 used when they are defined by crystal symmetry.  An approximate (isotropic)
 treatment of cell esds is used for estimating esds involving l.s. planes.
;
loop_
  _geom_bond_atom_site_label_1
  _geom_bond_atom_site_label_2
  _geom_bond_distance
  _geom_bond_site_symmetry_2
  _geom_bond_publ_flag
 Y001 Y002 3.2219(7) 4_754 ?
 Y001 Y002 3.2219(7) 6_544 ?
 Y001 Y002 3.2219(7) 18_766 ?
 Y001 Y002 3.2219(7) 5_664 ?
 Y001 Y002 3.2219(7) 16_556 ?
 Y001 Y002 3.2219(7) 17_646 ?
 Y001 Y003 2.8917(5) 15_545 ?
 Y001 Y003 2.8917(5) 13_755 ?
 Y001 Y003 2.8917(5) 3_765 ?
 Y001 Y003 2.8917(5) 14_665 ?
 Y001 Y003 2.8917(5) 2_645 ?
 Y001 Y003 2.8917(5) . ?
 Y002 Y002 3.4776(10) 2_655 ?
 Y002 Y002 3.3650(7) 15_546 ?
 Y002 Y002 3.3331(8) 16_557 ?
 Y002 Y002 3.3650(7) 14_666 ?
 Y002 Y003 3.0880(6) . ?
 Y002 Y003 3.2240(5) 14_666 ?
 Y002 Y003 3.2240(5) 15_546 ?
 Y002 Y004 3.3117(7) 14_666 ?
 Y002 Y004 3.4065(5) . ?
 Y002 Y004 3.4065(5) 2_655 ?
 Y002 Y004 3.3118(7) 13_656 ?
 Y003 Y003 3.1946(13) 2_645 ?
 Y003 Y003 3.1946(13) 3_765 ?
 Y003 Y004 2.8987(7) . ?
 Y003 Y004 2.8988(7) 2_655 ?
 Y004 Y004 3.2971(15) 3_665 ?
 Y004 Y004 3.2971(15) 2_655 ?

loop_
  _geom_angle_atom_site_label_1
  _geom_angle_atom_site_label_2
  _geom_angle_atom_site_label_3
  _geom_angle
  _geom_angle_site_symmetry_1
  _geom_angle_site_symmetry_3
  _geom_angle_publ_flag
 Y002 Y001 Y002 180.000(11) 4_754 16_556 ?
 Y002 Y001 Y002 62.961(4) 16_556 5_664 ?
 Y002 Y001 Y002 117.039(4) 4_754 6_544 ?
 Y002 Y001 Y002 117.038(4) 5_664 6_544 ?
 Y002 Y001 Y002 180.000(10) 17_646 5_664 ?
 Y002 Y001 Y002 180.0 6_544 18_766 ?
 Y002 Y001 Y002 62.961(4) 4_754 17_646 ?
 Y002 Y001 Y002 62.962(4) 17_646 6_544 ?
 Y002 Y001 Y002 62.961(4) 4_754 18_766 ?
 Y002 Y001 Y002 117.038(4) 17_646 18_766 ?
 Y002 Y001 Y002 117.039(4) 16_556 17_646 ?
 Y002 Y001 Y002 62.962(4) 5_664 18_766 ?
 Y002 Y001 Y002 62.961(4) 16_556 6_544 ?
 Y002 Y001 Y002 117.039(4) 4_754 5_664 ?
 Y002 Y001 Y002 117.039(4) 16_556 18_766 ?
 Y003 Y001 Y002 63.381(6) 13_755 18_766 ?
 Y003 Y001 Y002 116.619(6) 15_545 5_664 ?
 Y003 Y001 Y002 63.382(6) 15_545 16_556 ?
 Y003 Y001 Y002 116.619(6) 2_645 18_766 ?
 Y003 Y001 Y002 60.389(15) 13_755 4_754 ?
 Y003 Y001 Y002 119.611(15) 3_765 6_544 ?
 Y003 Y001 Y002 63.381(6) 14_665 18_766 ?
 Y003 Y001 Y002 63.382(6) 3_765 4_754 ?
 Y003 Y001 Y002 119.611(15) . 4_754 ?
 Y003 Y001 Y002 60.389(15) 14_665 5_664 ?
 Y003 Y001 Y002 63.381(6) . 6_544 ?
 Y003 Y001 Y002 116.618(6) 14_665 4_754 ?
 Y003 Y001 Y002 119.611(15) 15_545 18_766 ?
 Y003 Y001 Y002 116.619(6) 13_755 6_544 ?
 Y003 Y001 Y002 63.382(6) 2_645 4_754 ?
 Y003 Y001 Y002 116.618(6) 15_545 4_754 ?
 Y003 Y001 Y002 116.618(6) 3_765 16_556 ?
 Y003 Y001 Y002 60.389(15) . 16_556 ?
 Y003 Y001 Y002 116.619(6) . 18_766 ?
 Y003 Y001 Y002 119.611(15) 13_755 16_556 ?
 Y003 Y001 Y002 63.381(6) 2_645 6_544 ?
 Y003 Y001 Y002 63.381(6) 15_545 17_646 ?
 Y003 Y001 Y002 63.381(6) 3_765 5_664 ?
 Y003 Y001 Y002 116.619(6) 3_765 17_646 ?
 Y003 Y001 Y002 116.620(6) 13_755 5_664 ?
 Y003 Y001 Y002 119.611(15) 14_665 17_646 ?
 Y003 Y001 Y002 63.381(6) . 5_664 ?
 Y003 Y001 Y002 60.389(15) 2_645 17_646 ?
 Y003 Y001 Y002 60.389(14) 3_765 18_766 ?
 Y003 Y001 Y002 116.619(6) . 17_646 ?
 Y003 Y001 Y002 60.389(14) 15_545 6_544 ?
 Y003 Y001 Y002 119.611(15) 2_645 5_664 ?
 Y003 Y001 Y002 63.380(6) 13_755 17_646 ?
 Y003 Y001 Y002 63.382(6) 14_665 16_556 ?
 Y003 Y001 Y002 116.619(6) 14_665 6_544 ?
 Y003 Y001 Y002 116.618(6) 2_645 16_556 ?
 Y003 Y001 Y003 112.940(19) 15_545 . ?
 Y003 Y001 Y003 180.000(11) 14_665 2_645 ?
 Y003 Y001 Y003 112.939(19) 2_645 13_755 ?
 Y003 Y001 Y003 180.0 . 13_755 ?
 Y003 Y001 Y003 112.938(19) 3_765 14_665 ?
 Y003 Y001 Y003 67.062(19) 3_765 2_645 ?
 Y003 Y001 Y003 67.061(19) 3_765 . ?
 Y003 Y001 Y003 67.062(19) 15_545 14_665 ?
 Y003 Y001 Y003 67.061(19) 15_545 13_755 ?
 Y003 Y001 Y003 112.939(19) 3_765 13_755 ?
 Y003 Y001 Y003 112.939(19) 14_665 . ?
 Y003 Y001 Y003 67.061(19) 14_665 13_755 ?
 Y003 Y001 Y003 180.000(17) 15_545 3_765 ?
 Y003 Y001 Y003 67.061(19) 2_645 . ?
 Y003 Y001 Y003 112.938(19) 15_545 2_645 ?
 Y001 Y002 Y002 148.519(2) 4_755 2_655 ?
 Y001 Y002 Y002 58.520(2) 4_755 15_546 ?
 Y001 Y002 Y002 100.019(7) 4_755 16_557 ?
 Y001 Y002 Y002 58.520(2) 4_755 14_666 ?
 Y001 Y002 Y003 53.310(13) 4_755 14_666 ?
 Y001 Y002 Y003 53.310(13) 4_755 15_546 ?
 Y001 Y002 Y004 101.383(14) 4_755 14_666 ?
 Y001 Y002 Y004 99.374(13) 4_755 2_655 ?
 Y001 Y002 Y004 101.383(14) 4_755 13_656 ?
 Y001 Y002 Y004 99.374(13) 4_755 . ?
 Y002 Y002 Y002 109.462(13) 16_557 14_666 ?
 Y002 Y002 Y002 144.740(6) 15_546 2_655 ?
 Y002 Y002 Y002 90.0 14_666 2_655 ?
 Y002 Y002 Y002 109.462(12) 16_557 15_546 ?
 Y002 Y002 Y002 90.0 16_557 2_655 ?
 Y002 Y002 Y002 109.481(13) 15_546 14_666 ?
 Y002 Y002 Y004 58.555(16) 14_666 2_655 ?
 Y002 Y002 Y004 105.583(18) 15_546 2_655 ?
 Y002 Y002 Y004 144.921(9) 16_557 . ?
 Y002 Y002 Y004 58.555(16) 15_546 . ?
 Y002 Y002 Y004 105.583(18) 14_666 . ?
 Y002 Y002 Y004 144.921(9) 16_557 2_655 ?
 Y003 Y002 Y001 54.502(15) . 4_755 ?
 Y003 Y002 Y002 55.846(11) 15_546 15_546 ?
 Y003 Y002 Y002 104.342(16) 14_666 15_546 ?
 Y003 Y002 Y002 59.764(11) . 14_666 ?
 Y003 Y002 Y002 59.764(11) . 15_546 ?
 Y003 Y002 Y002 110.905(14) 14_666 2_655 ?
 Y003 Y002 Y002 148.461(8) 15_546 2_655 ?
 Y003 Y002 Y002 154.522(16) . 16_557 ?
 Y003 Y002 Y002 111.871(14) . 2_655 ?
 Y003 Y002 Y002 104.342(15) 15_546 14_666 ?
 Y003 Y002 Y002 58.874(8) 15_546 16_557 ?
 Y003 Y002 Y002 58.874(8) 14_666 16_557 ?
 Y003 Y002 Y002 55.846(12) 14_666 14_666 ?
 Y003 Y002 Y003 59.40(3) 14_666 15_546 ?
 Y003 Y002 Y003 99.58(2) . 15_546 ?
 Y003 Y002 Y003 99.58(2) . 14_666 ?
 Y003 Y002 Y004 52.740(13) . . ?
 Y003 Y002 Y004 120.149(12) . 13_656 ?
 Y003 Y002 Y004 151.546(17) 15_546 2_655 ?
 Y003 Y002 Y004 52.741(13) . 2_655 ?
 Y003 Y002 Y004 52.638(15) 15_546 13_656 ?
 Y003 Y002 Y004 52.638(15) 14_666 14_666 ?
 Y003 Y002 Y004 113.557(17) 14_666 2_655 ?
 Y003 Y002 Y004 104.022(16) 14_666 13_656 ?
 Y003 Y002 Y004 104.022(15) 15_546 14_666 ?
 Y003 Y002 Y004 120.149(13) . 14_666 ?
 Y003 Y002 Y004 151.546(17) 14_666 . ?
 Y003 Y002 Y004 113.556(17) 15_546 . ?
 Y004 Y002 Y002 156.920(14) 14_666 15_546 ?
 Y004 Y002 Y002 59.787(9) 13_656 16_557 ?
 Y004 Y002 Y002 61.348(15) 13_656 15_546 ?
 Y004 Y002 Y002 88.482(14) . 2_655 ?
 Y004 Y002 Y002 59.787(9) 14_666 16_557 ?
 Y004 Y002 Y002 109.384(13) 13_656 2_655 ?
 Y004 Y002 Y002 156.921(14) 13_656 14_666 ?
 Y004 Y002 Y002 58.329(11) 14_666 2_655 ?
 Y004 Y002 Y002 61.348(15) 14_666 14_666 ?
 Y004 Y002 Y002 59.306(9) 2_655 2_655 ?
 Y004 Y002 Y004 57.89(3) 2_655 . ?
 Y004 Y002 Y004 142.367(18) 13_656 2_655 ?
 Y004 Y002 Y004 87.853(11) 14_666 2_655 ?
 Y004 Y002 Y004 142.368(18) 14_666 . ?
 Y004 Y002 Y004 87.853(11) 13_656 . ?
 Y004 Y002 Y004 117.95(2) 13_656 14_666 ?
 Y001 Y003 Y001 100.74(2) 4_755 . ?
 Y001 Y003 Y002 110.309(15) 4_755 6_544 ?
 Y001 Y003 Y002 165.85(3) . . ?
 Y001 Y003 Y002 63.309(10) 4_755 15_546 ?
 Y001 Y003 Y002 110.309(15) . 15_546 ?
 Y001 Y003 Y002 110.309(15) 4_755 5_664 ?
 Y001 Y003 Y002 63.309(10) . 5_664 ?
 Y001 Y003 Y002 165.85(3) 4_755 16_556 ?
 Y001 Y003 Y002 110.309(15) . 14_666 ?
 Y001 Y003 Y002 65.108(13) 4_755 . ?
 Y001 Y003 Y002 63.309(10) 4_755 14_666 ?
 Y001 Y003 Y002 63.309(10) . 6_544 ?
 Y001 Y003 Y002 65.107(12) . 16_556 ?
 Y001 Y003 Y003 56.470(10) 4_755 3_765 ?
 Y001 Y003 Y003 56.470(10) 4_755 2_645 ?
 Y001 Y003 Y003 56.470(10) . 3_765 ?
 Y001 Y003 Y003 56.470(10) . 2_645 ?
 Y001 Y003 Y004 121.644(9) . . ?
 Y001 Y003 Y004 121.644(9) . 2_655 ?
 Y001 Y003 Y004 121.644(9) 4_755 . ?
 Y001 Y003 Y004 121.644(9) 4_755 2_655 ?
 Y002 Y003 Y002 170.82(3) 14_666 6_544 ?
 Y002 Y003 Y002 116.921(17) 14_666 15_546 ?
 Y002 Y003 Y002 64.391(8) . 15_546 ?
 Y002 Y003 Y002 120.072(13) 16_556 15_546 ?
 Y002 Y003 Y002 120.072(13) . 5_664 ?
 Y002 Y003 Y002 129.05(3) 16_556 . ?
 Y002 Y003 Y002 116.921(17) 6_544 5_664 ?
 Y002 Y003 Y002 170.82(3) 5_664 15_546 ?
 Y002 Y003 Y002 62.253(16) 14_666 5_664 ?
 Y002 Y003 Y002 120.072(13) 16_556 14_666 ?
 Y002 Y003 Y002 64.391(8) . 14_666 ?
 Y002 Y003 Y002 64.390(8) 16_556 6_544 ?
 Y002 Y003 Y002 64.390(8) 16_556 5_664 ?
 Y002 Y003 Y002 120.072(13) . 6_544 ?
 Y002 Y003 Y002 62.253(16) 6_544 15_546 ?
 Y002 Y003 Y003 111.871(13) . 2_645 ?
 Y002 Y003 Y003 111.871(13) 16_556 2_645 ?
 Y002 Y003 Y003 111.871(14) . 3_765 ?
 Y002 Y003 Y003 111.871(14) 16_556 3_765 ?
 Y003 Y003 Y002 110.906(14) 3_765 15_546 ?
 Y003 Y003 Y002 110.906(14) 2_645 5_664 ?
 Y003 Y003 Y002 110.906(14) 3_765 6_544 ?
 Y003 Y003 Y002 60.300(13) 2_645 6_544 ?
 Y003 Y003 Y002 110.906(14) 2_645 14_666 ?
 Y003 Y003 Y002 60.300(13) 3_765 5_664 ?
 Y003 Y003 Y002 60.300(13) 3_765 14_666 ?
 Y003 Y003 Y002 60.300(13) 2_645 15_546 ?
 Y003 Y003 Y003 60.0 3_765 2_645 ?
 Y004 Y003 Y002 69.279(15) . 16_556 ?
 Y004 Y003 Y002 123.40(2) . 14_666 ?
 Y004 Y003 Y002 123.40(2) 2_655 6_544 ?
 Y004 Y003 Y002 65.237(16) . 15_546 ?
 Y004 Y003 Y002 123.40(2) . 5_664 ?
 Y004 Y003 Y002 65.237(16) 2_655 5_664 ?
 Y004 Y003 Y002 65.237(16) . 6_544 ?
 Y004 Y003 Y002 65.237(16) 2_655 14_666 ?
 Y004 Y003 Y002 69.279(15) 2_655 . ?
 Y004 Y003 Y002 123.40(2) 2_655 15_546 ?
 Y004 Y003 Y002 69.279(15) . . ?
 Y004 Y003 Y002 69.279(15) 2_655 16_556 ?
 Y004 Y003 Y003 115.339(18) . 2_645 ?
 Y004 Y003 Y003 175.340(18) 2_655 2_645 ?
 Y004 Y003 Y003 175.340(18) . 3_765 ?
 Y004 Y003 Y003 115.339(18) 2_655 3_765 ?
 Y004 Y003 Y004 69.32(4) 2_655 . ?
 Y002 Y004 Y002 92.147(11) 4_654 16_556 ?
 Y002 Y004 Y002 109.841(18) 18_666 3_665 ?
 Y002 Y004 Y002 63.34(2) 4_654 6_544 ?
 Y002 Y004 Y002 61.386(17) 3_665 . ?
 Y002 Y004 Y002 60.427(18) 6_544 15_546 ?
 Y002 Y004 Y002 92.147(11) 13_656 . ?
 Y002 Y004 Y002 149.44(2) 6_544 3_665 ?
 Y002 Y004 Y002 149.44(2) 4_654 . ?
 Y002 Y004 Y002 149.44(2) 13_656 16_556 ?
 Y002 Y004 Y002 63.34(2) 13_656 15_546 ?
 Y002 Y004 Y002 92.146(11) 6_544 18_666 ?
 Y002 Y004 Y002 60.096(13) 13_656 3_665 ?
 Y002 Y004 Y002 108.970(17) 15_546 16_556 ?
 Y002 Y004 Y002 93.31(3) 13_656 6_544 ?
 Y002 Y004 Y002 60.096(13) 6_544 16_556 ?
 Y002 Y004 Y002 61.386(17) 18_666 16_556 ?
 Y002 Y004 Y002 108.970(17) 13_656 18_666 ?
 Y002 Y004 Y002 93.31(3) 4_654 15_546 ?
 Y002 Y004 Y002 149.37(3) 18_666 . ?
 Y002 Y004 Y002 60.427(18) 4_654 13_656 ?
 Y002 Y004 Y002 109.840(18) 16_556 . ?
 Y002 Y004 Y002 149.37(3) 3_665 16_556 ?
 Y002 Y004 Y002 108.971(17) 6_544 . ?
 Y002 Y004 Y002 92.146(11) 15_546 3_665 ?
 Y002 Y004 Y002 108.970(17) 4_654 3_665 ?
 Y002 Y004 Y002 60.096(13) 4_654 18_666 ?
 Y002 Y004 Y002 60.097(13) 15_546 . ?
 Y002 Y004 Y002 149.44(2) 15_546 18_666 ?
 Y003 Y004 Y002 125.39(2) 3_665 15_546 ?
 Y003 Y004 Y002 57.980(9) . 16_556 ?
 Y003 Y004 Y002 62.126(13) . 15_546 ?
 Y003 Y004 Y002 62.125(13) 3_665 4_654 ?
 Y003 Y004 Y002 119.163(12) . 3_665 ?
 Y003 Y004 Y002 57.981(10) 3_665 3_665 ?
 Y003 Y004 Y002 57.981(9) . . ?
 Y003 Y004 Y002 125.39(2) . 4_654 ?
 Y003 Y004 Y002 125.39(2) . 13_656 ?
 Y003 Y004 Y002 57.981(10) 3_665 18_666 ?
 Y003 Y004 Y002 62.126(13) . 6_544 ?
 Y003 Y004 Y002 119.163(12) . 18_666 ?
 Y003 Y004 Y002 119.163(12) 3_665 . ?
 Y003 Y004 Y002 119.163(13) 3_665 16_556 ?
 Y003 Y004 Y002 62.125(13) 3_665 13_656 ?
 Y003 Y004 Y002 125.39(2) 3_665 6_544 ?
 Y003 Y004 Y003 170.68(4) 3_665 . ?
 Y003 Y004 Y004 55.339(18) 3_665 3_665 ?
 Y003 Y004 Y004 55.340(18) . 2_655 ?
 Y003 Y004 Y004 115.339(18) 3_665 2_655 ?
 Y003 Y004 Y004 115.340(18) . 3_665 ?
 Y004 Y004 Y002 148.974(11) 2_655 4_654 ?
 Y004 Y004 Y002 109.384(13) 2_655 6_544 ?
 Y004 Y004 Y002 61.057(13) 3_665 3_665 ?
 Y004 Y004 Y002 61.057(13) 2_655 . ?
 Y004 Y004 Y002 91.519(14) 3_665 16_556 ?
 Y004 Y004 Y002 61.057(13) 3_665 18_666 ?
 Y004 Y004 Y002 109.383(13) 3_665 4_654 ?
 Y004 Y004 Y002 91.518(14) 2_655 18_666 ?
 Y004 Y004 Y002 91.518(14) 3_665 . ?
 Y004 Y004 Y002 148.974(10) 3_665 6_544 ?
 Y004 Y004 Y002 61.057(13) 2_655 16_556 ?
 Y004 Y004 Y002 148.974(10) 3_665 15_546 ?
 Y004 Y004 Y002 109.384(13) 2_655 15_546 ?
 Y004 Y004 Y002 91.518(14) 2_655 3_665 ?
 Y004 Y004 Y002 148.974(10) 2_655 13_656 ?
 Y004 Y004 Y002 109.383(13) 3_665 13_656 ?
 Y004 Y004 Y004 60.0 3_665 2_655 ?

_shelx_res_file
;
TITL hp_dom3_alena_cut_a.res in P6(3)/mmc
    hp_dom3_alena_cut.res
    created by SHELXL-2018/3 at 10:42:06 on 13-Sep-2023
REM Old TITL hP_dom3_Alena_cut in P6(3)/mmc
REM SHELXT solution in P6(3)/mmc: R1 0.056, Rweak 0.001, Alpha 0.011
REM <I/s> 0.455 for 26 systematic absences, Orientation as input
REM Formula found by SHELXT: Y
CELL 0.2844 8.973 8.973 8.9085 90 90 120
ZERR 11 0.0013 0.0013 0.0008 0 0 0
LATT 1
SYMM -Y,+X-Y,+Z
SYMM +Y-X,-X,+Z
SYMM -X,-Y,0.5+Z
SYMM +Y,-X+Y,0.5+Z
SYMM -Y+X,+X,0.5+Z
SYMM +Y,+X,-Z
SYMM -Y+X,-Y,-Z
SYMM -X,-X+Y,-Z
SYMM -Y,-X,0.5-Z
SYMM +Y-X,+Y,0.5-Z
SYMM +X,+X-Y,0.5-Z
SFAC Y
DISP Y 0.2273 0.7359 1271.4819
UNIT 26

L.S. 30
PLAN  5
CONF
LIST 6
MORE -1
fmap 2
acta
OMIT -7 14 10
OMIT -7 17 9
OMIT -6 17 9
OMIT -5 12 10
OMIT -5 14 2
OMIT -5 15 4
OMIT -5 16 7
OMIT -5 17 10
OMIT -4 9 17
OMIT -4 13 1
OMIT -4 15 10
OMIT -4 16 6
OMIT -4 16 9
OMIT -4 16 10
OMIT -3 6 0
OMIT -3 14 9
OMIT -3 16 4
OMIT -2 5 3
OMIT -2 12 4
OMIT -2 12 9
OMIT -2 13 0
OMIT -2 13 8
OMIT -2 13 9
OMIT -2 16 3
OMIT -2 16 7
OMIT -2 16 9
OMIT -1 5 0
OMIT -1 11 0
OMIT -1 11 10
OMIT -1 14 8
OMIT -1 14 9
OMIT 0 2 2
OMIT 0 3 5
OMIT 0 12 10
REM <olex2.extras>
REM <HklSrc "%.\\hp_dom3_alena_cut.hkl">
REM </olex2.extras>

WGHT    0.016600
FVAR       0.18375
Y001  1    1.000000    0.000000    0.000000    10.08333    0.00760    0.00760 =
         0.00763    0.00000    0.00000    0.00380
Y002  1    0.795855    0.204145    0.562929    10.50000    0.00718    0.00718 =
         0.00952   -0.00048    0.00048    0.00338
Y003  1    0.881323    0.118677    0.250000    10.25000    0.00792    0.00792 =
         0.00836    0.00000    0.00000    0.00462
Y004  1    0.544185    0.088369    0.250000    10.25000    0.00640    0.00643 =
         0.02512    0.00000    0.00000    0.00321
HKLF 4


REM  hp_dom3_alena_cut_a.res in P6(3)/mmc
REM wR2 = 0.0811, GooF = S = 0.934, Restrained GooF = 0.934 for all data
REM R1 = 0.0434 for 601 Fo > 4sig(Fo) and 0.0928 for all 974 data
REM 17 parameters refined using 0 restraints

END

WGHT      0.0166      0.0000

REM Highest difference peak  3.038,  deepest hole -2.932,  1-sigma level  0.532
Q1    1   1.0000  0.0000 -0.1664  10.16667  0.05    3.04
Q2    1   0.5882  0.1764  0.2500  10.25000  0.05    2.74
Q3    1   0.5505  0.2753  0.2500  10.25000  0.05    1.92
Q4    1   0.7899  0.2101  0.7500  10.25000  0.05    1.89
Q5    1   0.8597  0.3061  0.5682  11.00000  0.05    1.86
;
_shelx_res_checksum                83010
_shelx_hkl_file
;
   0   0  -2   84.45    5.81
   0   0   3    0.51    2.74
   0   0  -3    3.17    3.08
   0   0   4 4816.54  292.75
   0   0  -4 4888.75  292.88
   0   0  -5    7.92    6.67
   0   0   5   -0.50    5.20
   0   0  -6 6436.19  386.31
   0   0   6 6356.78  385.93
   0   0  -7    3.32   10.07
   0   0   7    6.56    7.46
   0   0   8   30.26    9.32
   0   0  -8    6.28   12.17
   0   0  -9    0.39   13.33
   0   0   9   18.50    9.76
   0   0 -10 2164.16  134.38
   0   0  10 2169.37  133.08
   0   0  11    4.28   10.93
   0   0 -11  -11.63   16.93
   0   0  12  721.24   47.51
   0   0 -12  738.78   50.62
   0   0 -13  -15.09   19.33
   0   0  13    0.42   13.00
   0   0 -14    0.71   21.84
   0   0  14   -2.71   13.84
   0   0  15   17.23   14.93
   0   0 -15  -24.84   24.10
   0   0  16 1007.49   66.00
   1  -1  -2   -0.63    2.43
  -1   1   2    1.33    2.07
   1   0  -2    2.35    1.85
   1  -1   2    1.68    1.91
  -1   0   2    4.95    1.88
   1   0   2   -0.62    3.13
   1  -1  -3 2000.53  116.48
   0   1  -3 1894.44  116.34
  -1   0   3 1933.77  116.25
  -1   1   3 1897.49  116.38
   0  -1  -3 1899.51  117.45
  -1   1  -3 1983.87  116.41
   1  -1   3 1911.39  116.36
   0   1   3 1915.30  116.90
  -1   0  -3 1864.93  116.83
   1   0   3 1890.55  116.69
   1   0  -3 1911.72  116.25
  -1   1   4  243.39   16.50
  -1   1  -4  231.59   16.72
   0   1   4  239.44   17.12
   0   1  -4  281.02   16.61
   1  -1  -4  253.95   17.09
   0  -1  -4  248.12   18.69
  -1   0  -4  290.24   17.72
   0  -1   4  260.91   16.59
   1   0  -4  247.53   16.44
  -1   0   4  239.17   16.29
   0   1  -5  125.82   10.14
  -1   0   5  124.20    9.50
   1   0  -5  119.26   10.00
  -1   1  -5  124.82   10.63
   0   1   5  118.77   10.97
   1  -1  -5  147.69   11.17
   0  -1   5  122.41    9.89
   0  -1  -5  120.96   12.92
  -1   0  -5  107.91   11.77
  -1   1   5  125.00   10.07
   0  -1  -6   42.33   11.27
  -1   0  -6   61.10   10.58
  -1   1   6   39.78    7.43
   1   0  -6   46.31    7.70
   1  -1  -6   45.79    9.36
   0  -1   6   42.05    7.40
   1   0   6   47.28    8.56
   0   1   6   62.41    9.33
  -1   1  -6   42.89    8.61
   0   1  -6   55.64    8.22
  -1   0   6   53.15    7.02
  -1   0  -7  279.08   22.08
   1  -1  -7  273.08   21.84
   1   0   7  284.72   20.55
  -1   1   7  266.09   19.86
   0  -1  -7  273.27   22.85
  -1   0   7  297.25   19.48
   0   1  -7  265.28   20.53
  -1   1  -7  276.53   21.02
   0  -1   7  282.91   19.68
   1  -1   7  317.49   20.40
   0   1   7  253.02   20.56
   1   0  -7  303.73   20.70
   1   0  -8  247.25   19.23
  -1   1   8  221.01   18.26
   1  -1  -8  230.04   20.68
   0  -1  -8  269.59   23.04
   0  -1   8  267.29   18.43
  -1   0   8  257.06   18.20
  -1   0  -8  216.92   21.02
   0   1   8  220.05   19.18
   1  -1   8  281.68   18.78
   1   0   8  234.36   19.05
   0   1  -8  245.96   19.27
  -1   1  -9  215.02   19.06
   1  -1  -9  196.43   19.38
  -1   1   9  169.79   16.03
   0  -1  -9  171.81   21.88
   1  -1   9  186.46   16.15
   0   1  -9  197.59   17.74
   0  -1   9  203.00   15.96
  -1   0   9  184.26   15.73
   1   0  -9  193.00   17.71
  -1   0  -9  184.33   20.15
   0  -1 -10    6.55   17.32
   1  -1 -10    6.32   14.29
   1   0 -10   24.30   13.35
  -1   0 -10    5.57   17.45
   0   1 -10   16.34   12.00
   1  -1  10    5.90   10.90
  -1   1 -10   -7.37   14.85
  -1   1  10   20.79   10.15
  -1   0  10    3.02    9.68
   0   1  10    5.57   10.79
   0  -1  10   -8.21   10.90
   1   0  10   27.71   12.24
   1  -1  11   55.85   12.23
   0  -1  11   66.21   12.54
   1   0 -11   39.95   15.67
   1  -1 -11   74.94   18.32
  -1   1 -11   57.34   17.56
   0  -1 -11   45.65   20.17
  -1   0  11   51.61   12.04
  -1   1  11   56.90   12.80
   0   1  11   38.73   12.53
   1   0  11   45.14   12.55
   0   1 -11   57.39   16.11
  -1   0 -11   78.40   20.15
   0   1  12   75.54   14.70
   1   0 -12  103.01   19.71
  -1   0 -12   86.41   22.29
  -1   0  12  111.41   14.41
   1  -1  12   93.49   14.44
   0  -1  12  109.38   14.55
   0  -1 -12   99.20   23.10
   0   1 -12   86.04   17.93
   1   0  12   85.66   14.96
  -1   1 -12  100.75   19.17
   1  -1 -12   88.51   19.42
  -1   1  12   93.66   14.21
   1  -1  13  180.10   18.91
   0   1  13  213.51   19.41
   0  -1  13  195.50   19.59
   0  -1 -13  162.40   27.07
   0   1 -13  173.54   23.10
   1   0 -13  182.84   23.57
  -1   1 -13  206.97   24.63
  -1   0  13  187.93   18.86
  -1   1  13  175.68   18.45
   1  -1 -13  173.65   24.91
  -1   0 -13  173.15   27.96
   1   0  13  201.65   20.04
   1   0  14   -2.92   15.46
  -1   0  14   46.09   14.25
  -1   1  14  -13.19   14.71
   0   1  14   10.11   15.73
  -1   0 -14   14.02   25.87
   0  -1 -14  -75.82   26.66
   0   1 -14    4.53   20.22
   1  -1 -14    8.23   24.64
  -1   1 -14   -1.44   21.21
   0  -1  14   -3.28   15.00
   1  -1  14   -1.88   14.06
   1   0 -14    7.38   21.22
   0   1 -15   35.02   21.85
  -1   1  15   16.05   15.41
   0  -1  15  -32.54   15.60
   0  -1 -15  -23.44   28.59
   1  -1  15   16.78   15.52
   1   0  15    0.51   15.15
  -1   1 -15   10.78   23.66
   1  -1 -15   -7.45   24.26
  -1   0  15  -12.62   15.36
   0   1  15   -7.18   15.23
  -1   0 -15   26.71   27.14
   1   0 -15   13.84   21.17
   0  -1  16   33.94   16.26
  -1   0  16   30.63   15.44
   1  -1  16   38.69   16.56
   1  -1 -16   26.01   25.07
  -1   1  16   33.76   15.53
   0   1  16   50.10   15.92
   1   0  16   16.76   15.05
   2  -1   2   71.76    6.18
  -2   1  -2   91.85    6.52
   1  -2   3   -1.11    4.66
  -1   2   3   -1.62    8.03
  -2   1   3   -1.46    2.48
   2  -1  -3   -1.75    2.72
   1  -2  -4   22.38   14.00
  -2   1   4   22.97    3.91
  -1  -1  -4    5.38   15.29
   2  -1  -4   20.30    4.55
   1   1  -4   21.13    4.99
  -1   2  -4   15.47    4.78
   2  -1   4   21.63    5.65
   1  -2   4   26.09    5.58
  -1   2   4   19.13    6.85
  -1   2  -5   -0.91    5.68
   1   1  -5    1.99    5.32
   2  -1  -5   -4.59    5.57
  -1   2   5    9.13    7.12
  -2   1   5    2.45    4.69
   2  -1   5   -6.23    6.20
  -1  -1   5   -2.47    6.76
   1  -2  -5   -2.26   12.75
  -1  -1  -5   -4.89   14.41
  -2   1  -6  345.82   25.17
  -2   1   6  349.09   23.39
   1   1   6  372.41   25.34
  -1   2   6  416.80   24.92
  -1   2  -6  400.24   24.17
   1  -2  -6  383.37   27.58
  -1  -1  -6  367.46   29.49
   1   1  -6  338.29   23.71
   2  -1  -6  331.19   23.88
  -1  -1   6  356.05   24.11
   2  -1   6  332.70   24.27
   1  -2  -7   -3.06   14.36
  -2   1  -7   -0.33   11.60
   1  -2   7   -6.80    8.02
  -2   1   7    8.43    6.52
   1   1  -7    3.37    8.26
  -1  -1  -7    7.07   16.80
  -1   2  -7   -2.10    8.73
  -1  -1   7    5.07    8.37
  -1   2   7   -6.47    9.46
   1   1   7    4.74   10.71
   2  -1  -7    3.31    8.74
  -1   2  -8  109.31   12.94
   1  -2  -8  113.65   19.92
  -2   1   8   94.91   11.03
  -1  -1  -8  161.86   20.88
   1  -2   8  126.13   12.44
   1   1   8   98.95   13.97
  -2   1  -8   94.97   15.36
   1   1  -8  153.55   12.64
  -1  -1   8  120.02   12.45
   2  -1  -8  116.47   14.00
  -1   2   8   89.55   12.64
   1   1  -9    4.47   10.06
  -1   2  -9    8.11   11.26
  -2   1  -9   -5.91   14.08
   1  -2  -9  -14.83   17.56
   1  -2   9  -10.13    9.88
  -1  -1   9   24.55    9.74
  -1   2   9    5.49   11.00
  -1  -1  -9  -13.36   19.43
  -2   1   9   -0.51    8.28
   2  -1  -9   -6.55   12.43
   1   1   9   -6.00   11.23
  -1   2 -10  158.45   17.14
   2  -1 -10  127.86   16.63
  -1   2  10  118.62   15.21
   1   1 -10  148.99   15.82
  -1  -1  10  156.20   15.40
   1  -2  10  139.32   14.98
  -2   1  10  145.06   14.27
   1   1  10  120.61   16.11
  -2   1 -10  107.49   19.78
   2  -1  10  128.56   14.67
   1  -2 -10  132.62   23.22
  -1  -1 -10  124.66   24.54
  -1   2 -11   18.72   14.35
   1  -2 -11    2.64   21.97
   2  -1  11    0.39   11.96
  -1  -1  11    0.75   12.64
   2  -1 -11  -13.74   15.49
   1  -2  11   -1.13   11.73
   1   1 -11    2.51   13.69
  -2   1  11    7.98   10.12
  -2   1 -11   -9.49   17.23
  -1   2  11  -18.38   12.26
   1   1  11    0.41   13.28
  -1  -1 -11  -41.09   23.74
   2  -1  12   -0.43   13.93
  -1  -1 -12   47.73   26.07
  -2   1 -12    5.51   18.63
   1   1 -12    2.30   14.10
   1  -2  12    1.24   13.20
   1   1  12   19.92   13.60
   1  -2 -12   44.59   24.30
  -1  -1  12    0.83   13.77
   2  -1 -12   14.05   18.53
  -2   1  12   13.11   11.99
  -1   2 -12    3.63   16.07
  -1   2  12    4.36   13.23
  -2   1 -13  -25.08   22.88
   1   1  13    8.74   13.65
   2  -1  13   -5.88   14.13
  -1  -1 -13  -22.68   27.92
  -2   1  13   -1.58   12.20
   1  -2 -13    1.64   25.40
  -1   2 -13    0.60   17.79
   1  -2  13    7.66   13.87
   2  -1 -13    4.75   18.70
  -1  -1  13   -6.69   14.41
  -1   2  13   16.80   14.19
   1   1 -13  -10.57   17.21
  -2   1 -14   22.87   24.02
   1   1  14    3.06   15.77
   1  -2  14   18.78   15.43
  -1   2  14   12.88   14.42
   2  -1 -14   13.97   20.06
   1   1 -14   15.19   18.48
   1  -2 -14  -20.21   29.99
  -1   2 -14    8.15   20.13
  -1  -1  14   11.19   15.12
   2  -1  14   16.34   14.79
  -1  -1 -14    6.05   32.61
  -2   1  14   -3.83   13.31
   1  -2 -15    9.19   32.01
   1   1 -15    3.41   19.07
  -1   2  15   19.73   15.70
   2  -1  15   16.97   14.47
   1  -2  15   -4.87   16.68
  -1  -1  15   -8.43   16.62
   1   1  15  -10.04   15.42
   2  -1 -15  -17.40   22.70
  -2   1 -15   33.50   26.51
  -1   2 -15    3.68   21.02
  -2   1  15    6.88   15.57
  -1  -1 -15  -31.46   35.27
   1  -2 -16   10.22   32.33
  -2   1  16   -1.01   15.73
  -1   2  16   -2.68   16.74
   1   1  16    0.58   16.03
   2  -1 -16  -14.73   22.94
  -1  -1  16   45.00   17.20
  -2   2  -1    2.60    1.73
  -2   2  -2  502.83   31.24
   2  -2   2  507.14   31.29
   2   0   2  545.27   33.39
   2  -2  -3 3545.96  205.12
   2  -2   3 3403.20  204.50
  -2   2   3 3400.59  204.51
  -2   2  -3 3236.66  204.55
   2   0   3 3438.56  205.30
  -2   0   4  468.40   30.31
   2   0  -4  514.67   29.83
  -2   2  -4  498.68   30.19
   2  -2   4  466.81   29.99
   2   0   4  455.02   30.90
  -2   2   4  438.90   30.04
   2  -2  -4  480.60   30.82
   2  -2   5  336.95   21.75
  -2   2   5  331.04   21.70
   0   2   5  296.70   23.97
  -2   0   5  338.52   21.61
   2   0  -5  346.62   21.50
   0  -2  -5  390.29   35.56
   2   0   5  292.67   22.89
   0   2  -5  331.78   21.84
   2  -2  -5  310.58   22.64
   0   2  -6  251.18   16.48
  -2   0  -6  217.28   20.52
   0  -2  -6  228.63   26.78
   2  -2   6  222.44   16.39
  -2   2   6  201.54   16.08
   2   0   6  218.49   17.85
  -2   0   6  229.50   16.11
   2   0  -6  220.27   16.14
   2  -2  -6  242.47   18.44
   0   2   6  220.36   18.43
   0  -2   6  229.65   17.26
   2  -2  -7  574.20   37.62
   0  -2   7  583.81   36.55
  -2   2  -7  581.02   36.80
   0  -2  -7  518.15   42.77
  -2   0   7  554.56   35.90
   0   2   7  522.06   37.34
  -2   0  -7  482.59   38.91
   2   0  -7  569.24   35.94
   0   2  -7  610.35   36.16
  -2   2   7  530.36   35.90
   2  -2   7  548.50   35.99
   0  -2   8  838.96   56.40
  -2   2   8  833.45   56.00
  -2   2  -8  839.12   56.79
   0  -2  -8  915.71   62.06
   0   2   8  873.99   57.07
  -2   0  -8  841.81   59.06
   2  -2  -8  924.23   57.67
  -2   0   8  923.02   56.00
   2   0  -8  937.59   56.24
   0   2  -8  993.93   56.47
   0   2   9  319.36   30.08
  -2   0  -9  437.80   33.66
   0  -2  -9  389.10   37.84
  -2   2  -9  434.40   30.56
   0   2  -9  479.72   30.08
  -2   0   9  434.24   28.62
   0  -2   9  421.71   29.80
   2   0  -9  454.94   29.59
  -2   2   9  426.42   29.06
  -2   0 -10  161.73   23.14
   2   0  10  116.46   15.73
   0   2 -10  150.51   15.94
   2  -2  10  128.77   14.68
  -2   2  10  149.69   14.97
  -2   2 -10  138.29   18.15
   2  -2 -10  133.30   19.02
   0  -2  10  164.71   15.33
   2   0 -10  141.46   15.31
  -2   0  10  135.82   14.18
   0  -2 -10  145.74   26.92
   0   2  10  105.02   15.73
   2  -2  11  110.00   14.08
   0  -2  11   93.58   14.58
   0  -2 -11   97.19   29.50
   0   2 -11   79.22   15.43
   0   2  11   64.60   15.21
  -2   2 -11   84.22   18.53
  -2   0  11   94.55   13.63
   2   0 -11   86.42   15.16
   2  -2 -11   68.67   20.18
  -2   0 -11   46.55   22.82
  -2   2  11   76.05   12.86
   2   0  11   91.31   14.46
  -2   2 -12   44.95   18.33
   0   2 -12   39.60   15.26
   2  -2 -12   16.15   19.51
   0  -2  12   22.78   13.85
   2   0 -12   15.09   15.07
  -2   0 -12    7.44   23.65
  -2   2  12   22.87   11.98
  -2   0  12   46.15   13.15
   0   2  12   25.19   14.30
   0  -2 -12   52.89   29.64
   2  -2  12   38.29   13.01
   2   0  12   41.39   13.81
  -2   2 -13  409.91   36.33
   0  -2 -13  392.33   47.00
   2   0  13  435.81   33.01
   2  -2  13  473.26   32.91
  -2   2  13  488.61   32.90
  -2   0  13  459.52   31.96
   0   2  13  379.91   32.90
   0  -2  13  472.19   33.32
   2   0 -13  460.50   34.42
   0   2 -13  436.02   34.04
  -2   0 -13  448.58   41.41
   2  -2 -13  417.64   37.54
  -2   2  14  -16.91   13.52
   0  -2  14   43.31   16.43
   2  -2 -14   34.53   25.08
  -2   2 -14   11.58   22.51
   0  -2 -14    4.48   35.04
   2  -2  14   24.50   14.60
   2   0  14    6.99   16.05
   0   2 -14    6.61   17.90
  -2   0  14    5.98   15.28
   0   2  14    5.85   15.06
  -2   0 -14    5.55   28.64
   2   0 -14    7.84   17.91
  -2   0  15   -2.55   15.90
  -2   2  15  -17.95   15.46
   0   2 -15    2.75   20.27
   2   0  15   14.27   15.27
  -2   0 -15   56.82   29.65
   0   2  15   12.37   16.82
   2  -2 -15   52.70   26.42
  -2   2 -15    2.45   23.08
   2  -2  15   29.96   16.38
   2   0 -15   -5.94   20.39
   0  -2 -15    3.71   37.65
   0  -2  15   52.09   17.69
   2  -2 -16   38.41   30.09
  -2   2  16   28.53   15.23
  -2   0  16   41.46   17.04
   2   0 -16   36.75   22.52
   0  -2  16   34.41   18.13
   0   2  16   19.41   16.64
   3  -2   1    3.72    2.04
  -3   2  -1    3.69    2.29
   3  -1   1    6.67    5.95
  -3   2  -2 3156.70  186.68
   3  -2   2 2992.03  186.67
   3  -1   2 3152.84  187.13
  -3   2  -3    9.60    4.54
  -3   2   3    7.48    2.58
  -3   1  -3   14.83    7.82
   3  -2  -3   10.89    3.63
   3  -1   3    8.53    5.86
   3  -2   3   11.16    4.16
   3  -1  -3    8.77    3.02
   3  -2   4   55.24    7.02
  -3   1  -4   65.22   10.22
  -2   3  -4   68.34    6.86
   3  -1   4   41.56    8.02
  -3   2   4   52.87    5.17
  -3   2  -4   56.85    7.44
   3  -2  -4   65.06    6.34
  -2   3   4   44.45   11.55
   3  -1  -4   51.45    5.52
   2  -3   4   48.78    8.15
  -3   1   4   54.21    6.16
  -3   2   5    0.13    4.42
   2  -3  -5    7.05   27.99
   3  -1   5   -2.13    7.68
  -2  -1  -5  -20.26   29.34
   2   1   5    0.37   11.96
  -2   3   5    0.51    9.05
   2  -3   5    3.28    7.43
   3  -2   5    0.58    6.62
  -3   1  -5   -4.75   10.32
   3  -1  -5   -4.59    5.04
   3  -2  -5    2.09    6.43
  -3   2  -5    2.09    7.23
  -3   1   5   -0.14    5.53
  -1   3  -6    9.77    7.20
  -3   1  -6    8.87   11.72
   3  -1   6   11.35    8.46
   2  -3   6    3.65    7.70
   3  -1  -6    3.90    5.95
   3  -2  -6    1.31    7.72
   2  -3  -6   32.02   19.20
  -3   2   6    8.36    5.93
  -2  -1  -6  -10.55   25.09
  -2   3   6   14.72    9.14
  -3   1   6    5.79    5.65
   2   1  -6    9.23    6.76
   1   2   6    5.01   13.09
  -1   3   6   20.36   11.54
   3  -2   6   12.33    7.95
  -3   2  -6   13.29    9.38
   2   1  -7   -0.23    7.82
  -3   2   7    3.48    7.12
   1   2  -7    5.33    7.86
  -3   1   7   16.42    7.43
  -2  -1  -7  -19.65   25.16
   3  -2   7   22.66    8.68
  -1  -2  -7    1.04   36.21
   1   2   7   -2.02   13.37
  -2   3   7   -1.70   10.31
   3  -1   7    2.61    9.43
  -1   3  -7   11.03    8.38
  -1   3   7   -1.41   11.15
   2  -3   7   -3.84    9.11
   3  -2  -7  -12.08    9.51
   2  -3  -7    1.69   20.58
   3  -1  -7    1.10    7.78
   1  -3  -7    1.92   33.51
  -3   1   8  733.98   44.83
   3  -2  -8  650.07   46.02
   3  -1  -8  645.82   45.13
  -2   3   8  682.98   45.95
   2   1   8  612.15   46.75
  -1   3  -8  737.55   45.81
   1   2   8  678.83   46.78
  -1   3   8  654.01   47.03
   3  -2   8  763.15   45.65
  -2  -1   8  702.56   46.21
   2   1  -8  729.93   45.24
  -1  -2  -8  644.29   57.77
   1  -3   8  747.78   46.36
  -3   2   8  764.13   45.04
   1   2  -8  744.74   45.28
  -2  -1  -8  650.59   53.15
   3  -1   8  714.98   46.07
   2  -3   8  732.22   45.71
  -2   3  -8  701.26   45.82
   2  -3  -8  720.05   51.13
  -2  -1  -9   20.70   26.09
  -3   2   9   -0.25    9.22
  -1  -2   9   -6.99   13.49
   3  -1  -9    2.11   10.61
  -3   1  -9   -2.58   16.96
  -3   1   9   14.42    8.76
  -2  -1   9    1.72   11.88
   2  -3  -9   -5.81   21.12
   3  -2  -9   16.16   13.82
   1  -3  -9   13.08   31.11
   1  -3   9    0.36   12.09
   2   1  -9    1.19    9.30
  -1  -2  -9  -14.44   32.48
   3  -2   9    2.05   10.73
  -1   3  -9   22.40   11.18
   2   1   9    1.68   13.27
   1   2   9   -2.14   13.19
  -2   3   9    7.00   10.34
   3  -1   9  -12.92   12.04
   1   2  -9    8.89   10.60
  -2   3  -9    4.34   11.47
   1   2  10    0.91   14.61
  -2   3  10   -7.00   11.69
  -1   3 -10   12.83   12.38
  -2  -1  10   -3.32   12.05
  -1  -2 -10  -27.05   32.59
   2  -3 -10  -14.83   24.05
   3  -2  10   -8.47   11.65
  -1   3  10    8.18   12.89
   1   2 -10    0.35   11.15
   2   1 -10   15.39   11.23
   1  -3 -10    4.55   30.42
  -2   3 -10    0.82   12.72
  -2  -1 -10   -3.47   28.40
  -1  -2  10   -2.87   14.06
  -3   1  10    1.99    9.73
   3  -1 -10    4.01   11.64
   1  -3  10   -9.74   12.51
  -3   1 -10   10.96   18.91
   3  -2 -10    0.42   12.79
   2   1  10    0.43   13.42
  -3   2 -10  -15.85   16.75
  -1  -2  11    3.07   14.97
   1  -3  11   27.79   14.18
  -1   3 -11    6.11   13.65
   1   2 -11    3.97   12.31
   3  -1 -11   20.14   13.50
  -1   3  11   -6.60   14.34
   1   2  11   12.98   14.37
  -3   1 -11  -16.25   20.38
  -3   1  11    3.81   10.08
   3  -2 -11  -10.63   15.17
   2  -3 -11   18.65   23.98
   2   1  11   18.42   13.98
   1  -3 -11   10.71   32.93
  -3   2  11   22.19   10.52
   2   1 -11  -50.99   12.41
  -2   3 -11    5.15   14.80
   2  -3  11   -0.40   13.02
  -2  -1 -11   33.83   29.97
  -2   3  11   -3.75   11.55
  -3   2 -11   -1.71   18.19
  -2  -1  11  -15.06   13.31
  -1  -2 -12   26.39   37.53
   2   1 -12  -14.84   14.95
   3  -1 -12   -9.17   14.36
   1   2  12   -4.70   14.69
  -2   3 -12    3.65   15.99
  -3   1  12  -12.64   11.03
  -1  -2  12   13.19   15.81
   1   2 -12    8.95   14.70
  -1   3 -12  -10.77   14.50
  -3   1 -12   -8.05   22.62
  -3   2  12  -10.82   11.01
   1  -3  12  -16.72   14.69
   2  -3 -12  -20.54   27.15
  -2  -1 -12  -10.25   32.86
  -1   3  12    9.36   14.23
   2   1  12    0.48   15.30
  -3   2 -12  -21.27   19.93
   2  -3  12    4.86   13.53
   3  -1  12   -6.14   13.60
   3  -2 -12  -19.64   18.92
  -2   3  12  -14.39   13.57
   1  -3 -12  -22.09   33.66
  -2  -1  12    8.17   15.38
  -2  -1 -13  -32.53   36.39
  -1  -2  13    8.65   16.46
   2  -3  13    0.49   15.67
  -3   2 -13    9.00   21.31
  -3   1  13   13.93   12.53
   2   1 -13   25.48   16.33
   1  -3 -13   22.87   35.58
   1  -3  13   12.11   16.50
  -2   3 -13   -8.85   18.46
  -3   1 -13   12.00   24.38
  -2   3  13   22.98   13.04
  -2  -1  13   11.22   16.28
   3  -1 -13   35.13   16.68
   2  -3 -13   32.97   32.23
  -1  -2 -13  -42.30   39.20
  -1   3  13   17.84   14.72
  -1   3 -13   -3.31   16.74
   3  -2  13   27.57   13.96
   2   1  13    9.02   15.33
   3  -2 -13    1.21   19.71
  -3   2  13   14.08   11.72
   1   2  13   -9.16   15.47
   1   2 -13    4.51   15.49
   3  -1  13   15.52   14.84
  -3   1 -14  285.27   34.93
   1   2 -14  271.26   27.64
  -3   1  14  307.80   24.41
   2  -3  14  289.47   26.00
   2   1 -14  300.47   26.37
   2   1  14  229.54   25.48
  -1   3 -14  299.37   27.89
  -1   3  14  249.07   25.84
  -2   3  14  334.97   25.64
   1  -3  14  284.36   27.00
  -1  -2 -14  240.02   49.39
  -3   2 -14  286.89   32.62
   1  -3 -14  196.06   43.75
   3  -1  14  327.61   25.84
   2  -3 -14  273.58   39.76
  -2   3 -14  273.56   30.08
   3  -2  14  394.86   25.68
   1   2  14  235.07   26.25
  -1  -2  14  315.10   28.06
   3  -2 -14  247.62   30.02
   3  -1 -14  282.13   29.20
  -2  -1 -14  199.85   43.10
  -3   2  14  308.22   23.64
   1  -3  15   24.72   17.66
   1   2  15  -25.27   16.53
  -1  -2 -15   60.86   45.89
   2   1 -15   18.33   18.84
  -2   3  15   11.09   16.29
   2  -3 -15  -69.75   40.25
   1   2 -15   17.05   17.70
  -1   3 -15   25.10   20.64
  -1  -2  15    0.60   18.84
  -3   2  15   -2.66   14.52
   2  -3  15   15.56   16.35
  -3   1  15   20.94   15.67
  -2  -1 -15   43.35   38.84
   1  -3 -15   -6.84   41.89
   3  -1  15   -0.55   15.65
   3  -1 -15   -0.67   20.63
  -1   3  15    3.64   15.85
   3  -2  15   33.40   15.33
   2   1  15   32.51   16.60
  -2  -1  15   23.19   17.33
  -1   3  16  127.40   18.61
  -1  -2  16   44.09   20.23
  -3   1  16   63.08   18.75
  -2  -1  16   62.54   20.46
  -3   2  16   54.21   16.30
   2  -3 -16   92.09   42.35
  -2   3  16  136.93   19.88
  -3   1  17    2.81   16.45
  -3   3  -1 5168.83  311.54
   3  -3   2  446.57   27.76
  -3   3  -2  437.77   27.36
  -3   3   3   67.07    7.68
   3  -3   3   45.72    6.27
  -3   3  -3   54.12    5.79
   3   0   3   47.51   13.08
   3  -3   4  263.40   18.31
   3  -3  -4  283.37   25.49
  -3   0  -4  298.52   29.78
  -3   3   4  248.47   18.19
   3   0   4  265.64   20.91
  -3   3  -4  300.47   18.32
  -3   3   5 6708.00  397.38
  -3   0  -5 6611.36  400.34
   3   0  -5 6491.92  397.30
   3   0   5 6588.86  398.31
  -3   3  -5 6644.94  397.54
   3  -3  -5 6441.70  398.72
   3  -3   5 6563.25  397.47
   3  -3  -6 1703.62  114.35
  -3   3   6 1857.17  113.00
   3   0   6 1894.73  113.99
   3  -3   6 1880.79  113.11
  -3   3  -6 1844.65  113.27
   3   0  -6 1866.46  112.78
   3   0  -7  472.51   28.65
  -3   3   7  412.01   29.05
   0   3   7  406.89   32.78
   3   0   7  425.34   30.92
   3  -3  -7  386.81   32.32
  -3   3  -7  395.32   29.71
  -3   0   7  464.56   30.00
   3  -3   7  475.70   29.22
  -3   3   8   45.59    9.93
   3   0  -8   45.53    9.07
   0   3  -8   53.93   10.65
   0   3   8   78.12   15.43
  -3   0   8   72.19   11.73
   3  -3  -8   44.21   15.99
  -3   3   9  208.77   18.32
   3   0  -9  261.91   18.21
   0   3   9  183.11   20.52
   0  -3  -9  242.46   51.98
  -3   0  -9  212.53   28.66
   3   0   9  188.69   20.04
  -3   0   9  248.53   19.06
   3  -3  -9  188.96   22.73
   0   3  -9  224.65   18.26
   3  -3   9  250.35   18.76
   0  -3 -10  740.15   73.33
   0   3 -10 1004.38   54.88
   3  -3 -10  710.68   56.85
   3   0 -10  841.86   53.74
   3  -3  10  869.82   54.02
  -3   3 -10  772.99   54.90
   0  -3  10  912.91   55.79
  -3   0 -10  948.30   61.67
  -3   3  10  748.52   53.26
  -3   0  10  902.49   53.78
   0   3  10  736.05   54.84
   0   3  11 1400.30  101.27
  -3   0  11 1728.40  100.46
  -3   0 -11 1610.81  106.07
  -3   3 -11 1570.96  101.77
   0  -3 -11 1268.03  112.83
   0   3 -11 1785.04  101.10
   3   0 -11 1648.22  100.52
   3  -3 -11 1486.09  103.04
  -3   3  11 1619.82  100.33
   0  -3  11 1645.44  101.68
  -3   3  12   44.89   12.36
  -3   3 -12   36.63   18.52
   0  -3 -12   36.42   44.44
   0   3  12   12.64   15.17
   3  -3 -12    2.06   21.67
  -3   0 -12   31.44   29.77
  -3   0  12   45.10   14.51
   3   0  12   21.61   14.33
   3   0 -12   33.84   13.82
   0   3 -12    1.36   13.36
   0  -3  12   37.31   17.07
  -3   3 -13   18.49   21.59
   3   0  13   -3.99   14.76
   3   0 -13   11.75   14.55
   0  -3 -13    7.44   47.62
  -3   0 -13   24.37   32.00
  -3   0  13    0.43   15.23
  -3   3  13   -0.40   11.95
   0   3  13   23.37   16.29
   0   3 -13   11.88   16.42
   0  -3  13   -9.45   18.58
   3  -3 -13   50.09   25.05
  -3   3 -14   61.97   21.38
  -3   0 -14  -41.93   35.50
   3  -3 -14   35.71   26.81
   0  -3 -14  -68.59   50.38
   3   0 -14   38.93   18.42
   0   3  14   26.77   17.56
  -3   3  14    7.39   13.88
  -3   0  14   65.02   15.70
   0   3 -14   28.74   18.36
   3   0  14   23.25   16.15
   0  -3  14   14.37   19.64
   3  -3  14   19.90   15.66
   3  -3  15  276.16   24.25
   3   0 -15  192.15   26.11
   0   3 -15  232.88   25.48
  -3   0  15  261.21   24.40
   3   0  15  228.14   23.19
  -3   3  15  268.95   23.02
   0  -3 -15  128.65   56.14
   0   3  15  204.42   24.08
   0  -3  15  216.55   26.79
   3  -3 -16  105.68   34.13
  -3   0  16   82.15   19.42
  -3   3  16  109.30   16.68
   0   3  16   66.52   18.25
  -4   2  -1   -1.60    6.52
   4  -2   1   -3.08    3.58
  -4   2  -2  242.87   16.70
   4  -2   2  236.96   15.88
   4  -2   3    2.82    5.29
  -4   2  -3   -0.21    6.89
   4  -2  -3   -1.75    2.61
  -4   2  -4  455.47   28.33
   4  -2   4  388.94   27.67
   4  -2  -4  423.49   26.61
  -4   2   4  439.14   26.66
  -4   2   5    4.58    4.96
   4  -2   5    3.76    7.73
   4  -2  -5   -1.23    5.33
  -4   2  -5    2.25    9.73
  -4   2   6  234.60   16.69
   4  -2  -6  265.89   17.25
   4  -2   6  248.81   18.63
  -4   2  -6  221.96   19.93
  -2   4   7  -10.62   14.20
  -4   2   7    1.75    6.15
  -4   2  -7   12.10   12.47
   4  -2  -7   -6.29    7.85
   4  -2   7    3.11    9.22
  -2   4  -8    3.37    9.83
  -4   2   8   11.79    7.52
   2   2   8    8.61   14.26
   4  -2   8    8.42   10.10
   2  -4   8   11.62   13.46
  -2   4   8  -24.49   13.22
  -4   2  -8   -3.82   13.22
   4  -2  -8    3.81    9.46
   2  -4  -9  -57.89   50.62
  -2  -2  -9   34.78   52.00
  -2   4  -9    7.05   11.75
  -4   2   9   -4.67    7.83
   2   2   9  -14.50   14.94
  -4   2  -9    4.36   15.48
   4  -2  -9  -13.14   11.98
  -2   4   9    0.40   13.95
   4  -2   9    1.73   11.49
   2   2  10  112.19   18.19
   4  -2  10  102.09   14.30
  -2   4 -10  100.69   14.43
   2   2 -10  103.50   13.53
  -2   4  10   91.56   16.03
   4  -2 -10   82.38   15.15
  -4   2  10  116.81   12.64
  -2  -2 -10   42.00   48.58
   2  -4 -10   59.75   42.46
   2  -4  11   26.13   15.08
   4  -2  11    1.63   12.80
  -4   2  11    2.39    9.52
   2   2  11    3.64   15.90
  -2   4 -11   10.10   13.29
   2   2 -11   -1.15   11.96
  -2   4  11   10.45   13.86
  -2  -2 -11    6.02   49.84
   4  -2 -11    5.50   13.82
   2  -4 -11   42.71   45.82
   2   2 -12   84.73   14.95
   2   2  12   72.03   18.33
  -2   4  12   49.41   15.98
   2  -4 -12   89.88   44.88
   4  -2  12   91.88   15.77
  -4   2  12  104.27   12.69
  -2  -2 -12   18.75   53.36
  -2   4 -12   86.32   16.84
   2  -4  12   59.38   17.68
   4  -2 -12   76.50   17.91
  -2   4  13    0.47   14.62
   2  -4  13    5.98   16.70
  -4   2  13   -4.40   11.55
   2   2 -13   12.51   14.37
   4  -2  13   -3.94   15.91
  -4   2 -13    1.56   23.59
   2   2  13  -12.91   16.17
  -2  -2 -13   54.28   51.17
  -2   4 -13    6.78   17.21
   2  -4 -13  -41.01   50.23
  -2   4 -14   26.31   18.96
   2  -4 -14   33.39   49.80
   2   2  14   20.64   17.06
   2   2 -14   41.86   16.26
  -2  -2 -14   40.56   55.92
  -4   2 -14   84.23   27.82
  -2   4  14   43.43   16.05
  -4   2  14   63.16   14.28
   2  -4  14   65.84   19.09
   2   2 -15   -5.18   16.93
   4  -2 -15  -17.25   21.41
   2  -4  15   19.09   18.07
   2  -4 -15   -4.94   54.98
  -2   4  15    4.64   15.84
   2   2  15   47.60   17.50
   4  -2 -16  149.64   27.24
  -2   4  16  119.34   19.38
  -4   2  17    9.74   17.80
   4  -3   1   48.80    4.51
  -4   3  -1   52.78    4.47
   4  -1   2   71.94   11.28
  -4   3  -2   69.77    6.17
   4  -3   2   67.26    5.88
  -4   3  -3  147.43   11.08
   4  -3  -3  162.40   14.28
   4  -1   3  154.32   13.15
  -4   1  -3  139.12   22.28
  -4   3   3  145.15    9.84
   4  -3   3  158.45   10.96
   4  -1   4  222.92   17.81
  -3   4  -4  234.77   16.20
   4  -3   4  213.73   16.07
  -4   1  -4  218.28   22.69
  -4   3  -4  235.28   16.49
   4  -1  -4  241.09   15.46
  -4   3   4  238.14   15.14
   4  -3  -4  230.99   16.86
  -4   1  -5   42.33   16.02
   4  -3   5   12.11    7.00
   3  -4   5   23.60    9.56
  -3   4   5   19.78   12.60
  -4   3   5   13.45    4.97
  -4   3  -5    2.97    7.39
   4  -3  -5   25.12    8.16
  -3   4  -5   15.81    7.32
   4  -1   5    8.11    9.69
   4  -1  -5    9.88    5.07
   4  -1   6   88.86   13.01
  -4   3  -6   97.57   12.28
  -4   3   6  115.72    9.54
  -3   4   6  113.62   13.46
   3  -4   6  125.75   12.60
   3   1   6  118.08   17.83
  -4   1  -6   76.41   18.53
   4  -3   6  115.04   11.39
   4  -1  -6  110.05    9.73
  -3   4  -6  117.16   11.52
   4  -3  -6  113.11   12.07
   4  -3   7   62.57    9.82
  -4   3   7   59.31    8.65
   3  -4   7   62.95   11.28
   4  -1   7   43.08   11.52
  -4   3  -7   53.45   11.96
   4  -3  -7   51.93   11.65
   3  -4  -7   50.32   41.00
   4  -1  -7   55.78    8.29
   3   1   7   54.53   15.26
  -3   4   7   57.40   11.90
  -4   1   7   71.85    9.99
   3  -4   8  371.79   26.35
  -4   1   8  387.19   25.30
  -4   3  -8  338.84   26.86
  -3   4   8  364.23   26.18
  -1   4   8  353.38   28.75
  -3   4  -8  363.02   25.89
   3  -4  -8  284.80   40.52
  -4   1  -8  360.48   31.46
   4  -3  -8  353.44   27.25
   4  -1  -8  342.28   24.90
   3   1   8  337.37   28.06
   4  -1   8  360.28   26.81
  -4   3   8  346.32   24.32
  -3  -1  -8  255.32   46.65
   3   1  -8  400.56   24.89
   4  -3   8  405.90   25.59
   4  -3   9   42.94   10.98
  -4   1  -9   15.10   20.12
  -3   4   9   34.73   11.71
  -4   3  -9   34.01   14.47
   4  -1   9   41.92   12.90
   4  -3  -9   65.27   15.38
  -4   1   9   42.43   10.78
   3   1  -9   51.51   10.50
  -1   4   9   47.25   14.75
   1   3   9   25.58   16.11
  -4   3   9   40.34    9.61
   3  -4   9   35.86   12.61
   4  -1  -9   32.54   10.68
  -4   3 -10   89.29   17.05
  -1   4 -10   89.33   13.02
  -3  -1 -10   74.02   37.39
   3   1 -10   98.92   13.26
   3  -4 -10   58.60   29.38
  -3   4  10   70.80   12.35
  -1   4  10   77.86   16.81
   4  -1 -10   63.70   11.54
   4  -3  10   88.57   13.23
   4  -1  10   51.36   14.01
   4  -3 -10   69.62   17.21
   1   3  10   68.90   16.88
   3  -4  10   87.27   14.40
  -4   3  10   64.73   11.85
   3   1 -11   -9.70   11.03
   1   3 -11   13.47   12.98
  -3   4 -11    2.38   14.48
  -3   4  11    5.59   12.56
   3   1  11    8.11   15.66
  -3  -1 -11  -16.96   40.23
  -4   1  11    2.03   10.98
   1  -4 -11  -33.81   67.48
   4  -1 -11   10.50   10.99
  -4   3  11    0.60   10.26
   1   3  11   35.65   17.09
   4  -3  11   25.84   13.00
   4  -3 -11    1.53   16.44
   4  -1  11    3.51   13.37
  -1   4 -11   17.72   13.26
   3  -4  11   24.36   14.94
   3  -4 -11   -6.49   33.97
  -1  -3 -11  -21.93   71.73
  -1   4  11    2.40   15.91
  -3  -1 -12   19.36   42.55
   1   3  12    9.47   16.51
  -3   4  12   22.51   13.19
   1  -4 -12    8.07   67.84
  -1   4  12   22.73   17.17
   4  -1 -12    5.88   14.09
  -4   1  12   43.39   12.58
  -3   4 -12   -5.37   16.94
   3   1  12    8.12   15.93
  -1  -3 -12  -29.74   73.98
   3   1 -12   59.90   12.94
   1  -4  12   16.20   18.33
  -4   3  12   30.30   10.89
   4  -3 -12   30.60   19.14
  -4   1 -12   52.25   27.05
  -1   4 -12   23.17   15.21
   4  -3  12   35.89   14.10
   1   3 -12   15.95   12.94
   4  -1  12   20.40   14.78
   3  -4 -12   14.98   31.51
   4  -1 -13   20.29   15.36
   1  -4  13   25.84   19.24
  -3  -1 -13   36.13   43.11
  -4   1  13   20.81   13.57
  -4   3 -13   35.14   21.54
   3  -4 -13   36.87   39.56
  -1   4 -13   62.20   16.54
   1  -4 -13   30.54   68.34
  -3   4  13   39.08   14.87
   1   3  13   29.11   18.18
  -4   1 -13    6.60   29.22
   3   1 -13   43.63   15.70
  -4   3  13   60.26   11.96
   4  -3  13   23.41   15.54
  -1   4  13   61.38   17.22
  -1  -3 -13   53.89   71.62
   3   1  13   20.63   16.52
  -3   4 -13   37.84   19.05
   1   3 -13   55.08   16.11
   3   1 -14  -11.04   15.21
  -3  -1 -14    6.03   45.22
   4  -3 -14   -3.54   23.31
   1   3  14  -18.26   17.04
  -1   4  14   10.27   17.05
   3   1  14   15.96   17.05
  -1   4 -14   -5.87   17.20
  -1  -3 -14  -99.06   71.92
  -4   1 -14  -34.76   32.88
   1  -4  14    2.63   20.08
   1   3 -14   12.77   15.79
  -4   3  14   23.36   12.24
  -4   3 -14    7.83   23.97
   3  -4  14   -0.56   16.71
  -4   1  14   -4.91   15.61
   1  -4 -14   42.40   64.68
  -3   4  14   12.55   14.40
  -3   4 -14    2.66   19.67
  -1  -3 -15   59.99   70.80
  -4   1  15    3.38   15.81
   3   1 -15    3.32   17.38
  -3   4  15   20.62   16.36
   1  -4  15   -7.77   21.26
   1  -4 -15   38.34   69.72
   4  -3 -15  -11.16   34.09
  -1   4  15   15.83   17.13
   1   3 -15    2.35   17.34
   4  -1  15   21.89   16.51
   3   1  15   -3.58   16.37
   4  -1 -15  -10.82   19.17
   1   3  15   -5.43   17.55
   3  -4  15   12.02   17.80
   3  -4 -16  -11.38   47.37
  -1   4  16   27.11   17.25
   4  -3 -16   31.04   28.29
   4  -1 -16  -21.15   20.70
  -4   3  16  -18.15   15.17
  -4   3  17    0.99   15.23
  -4   1  17    2.29   17.12
  -4   4  -2  338.22   21.51
   4  -4   3  450.59   30.64
  -4   4  -3  496.25   30.06
   4  -4   4   10.38    6.98
  -4   4  -4    6.13    5.73
  -4   4   4   -0.19    7.79
   4   0   5  179.47   19.68
   4  -4   5  185.99   15.08
  -4   4  -5  201.63   14.80
  -4   4   5  197.77   14.67
   4  -4   6  134.47   12.33
  -4   4  -6  144.80   12.65
   4  -4  -6  152.80   27.87
  -4   0  -6  153.21   35.29
   4   0   6  135.32   16.60
  -4   4   6  110.95   12.16
   4   0  -7   46.39    8.34
   4  -4   7   36.43   10.06
   4   0   7   57.95   13.92
   4  -4  -7   53.44   23.22
  -4   4   7   25.73    8.82
  -4   0  -7   62.61   32.01
  -4   4  -7   42.96   10.37
   4  -4   8    2.77   10.27
   4  -4  -8   -9.20   20.43
  -4   0  -8   17.26   30.48
   4   0  -8   -6.92    7.43
  -4   4  -8   -2.07   11.09
  -4   4   8   -1.98    8.77
   4   0   8   -1.29   13.54
   4   0   9   17.53   13.75
  -4   4   9   18.46   10.47
   4   0  -9   55.18    9.60
   4  -4  -9   53.08   23.05
   4  -4   9   30.75   11.56
  -4   4  -9   16.54   12.26
   4  -4 -10   90.66   24.40
   4   0 -10   62.95   10.71
  -4   4 -10   79.23   16.00
   4  -4  10   55.35   13.27
   4   0  10   59.34   16.30
  -4   4  10   63.76   11.90
   4   0  11   53.89   16.54
   4  -4 -11   58.10   27.61
  -4   0 -11   77.53   35.58
   4  -4  11   82.15   15.19
   0   4  11   88.16   18.26
   4   0 -11   92.88   12.69
  -4   4  11   72.38   12.97
  -4   4 -11   93.81   17.55
  -4   4  12   -3.59   11.69
  -4   0 -12   33.95   36.67
   4  -4  12    1.80   14.30
   4   0 -12   21.28   13.12
   0   4  12   12.29   18.40
  -4   4  13   36.97   12.48
  -4   0 -13   22.39   38.86
   0   4  13   52.20   19.61
   4  -4  13   62.82   16.51
   4   0 -13   40.18   14.22
  -4   0  13   76.07   18.15
   4  -4  14   61.69   17.38
  -4   4 -14   71.15   22.14
   4  -4 -14   52.00   33.45
  -4   0 -14   10.73   40.68
   0   4  14   98.45   19.20
  -4   0  14   49.80   18.94
   4   0  14   37.22   16.32
   0   4 -14   36.49   16.10
  -4   0  15   28.62   19.60
   4  -4 -15   -3.25   37.12
   0   4  15  -14.47   17.45
   4   0  15   -0.59   16.46
   4   0 -15   -7.59   16.74
   4   0 -16   16.93   18.79
   4  -4 -16   12.98   39.66
  -4   4  16   19.32   15.82
  -4   4  17   27.37   15.29
   5  -2   1   27.92    7.64
  -5   3  -1   17.04    5.35
   5  -3   1   19.76    3.62
  -5   2  -2  325.69   27.77
   5  -3   2  307.38   19.13
   5  -2   2  277.51   19.94
  -5   3  -2  292.48   19.57
   5  -3   3 3242.99  193.22
   5  -2   3 3115.87  193.73
  -5   3  -3 3216.68  193.66
  -5   2  -3 3150.24  194.97
   5  -2   4  328.42   22.29
  -5   2  -4  374.25   25.68
   5  -3   4  306.72   21.43
  -5   3  -4  316.24   22.35
   5  -3  -4  330.27   20.54
  -5   3   4  318.79   20.14
   5  -2  -4  315.10   20.20
   5  -3   5  258.26   18.27
  -5   3   5  235.38   15.57
  -5   3  -5  227.57   20.59
   5  -3  -5  215.78   16.38
   5  -2   5  259.40   18.34
   5  -2  -5  233.54   15.66
  -5   2  -5  215.34   21.23
  -5   3  -6  147.42   15.55
   5  -2  -6  126.65   11.39
   5  -3  -6  141.37   12.54
   5  -3   6  141.51   13.36
   5  -2   6  147.63   14.02
  -5   3   6  170.26   11.08
  -5   2  -6  149.41   18.61
   5  -3  -7  532.12   33.20
  -5   3  -7  535.06   35.51
   5  -2   7  499.16   33.92
   5  -2  -7  493.54   32.45
  -5   2   7  501.67   32.78
  -5   2  -7  490.33   36.78
   5  -3   7  528.66   33.44
  -5   3   7  487.71   31.98
  -3   5   8  863.16   55.79
  -5   2  -8  831.72   57.45
   5  -2  -8  896.99   53.74
  -5   2   8  823.13   53.47
   5  -2   8  830.21   54.82
   5  -3   8  846.40   54.46
   5  -3  -8  881.39   54.45
  -5   3  -8  763.15   55.77
  -3   5  -8  917.88   54.51
  -5   3   8  854.89   53.16
  -5   2  -9  355.04   30.46
   5  -3   9  373.46   25.48
   5  -2   9  327.15   26.07
   5  -2  -9  342.06   24.46
  -5   3  -9  283.61   28.47
  -5   2   9  370.34   24.46
   3  -5   9  340.57   28.12
  -3   5   9  359.64   27.30
  -5   3   9  339.72   23.90
   5  -3  10   74.16   13.50
   5  -2  10   38.10   12.94
  -5   2 -10   43.23   21.19
   3  -5  10   26.56   16.96
  -5   3  10   60.34   10.15
  -2   5  10   42.80   16.62
   3   2  10   31.67   17.21
  -5   3 -10   30.23   18.22
  -3   5  10   51.75   14.29
   5  -2 -10   35.45   12.07
  -5   2  10   38.54   11.67
  -2   5 -11  162.25   17.94
  -5   2  11  131.64   14.69
   5  -2  11  156.59   16.95
  -5   2 -11  177.41   25.24
   3  -5  11  150.39   21.28
   5  -3  11  157.81   17.36
  -3   5  11   94.71   17.99
  -5   3 -11   82.78   20.47
  -2   5  11   83.61   19.04
   3   2  11  124.00   19.76
  -5   3  11  151.02   13.69
   5  -2  12  126.14   17.74
   3   2  12   91.26   19.34
  -5   2  12  121.85   15.13
  -2   5  12   72.91   19.30
   5  -2 -12  119.70   16.48
  -5   3  12  105.44   13.50
  -2   5 -12  122.98   17.23
   5  -3 -12   97.89   19.21
  -3   5  12  100.22   16.69
   5  -3  12  123.31   16.87
   3  -5  12  103.84   19.62
  -5   2 -12   98.42   27.26
  -3  -2 -12   64.27   83.09
   2   3  12   82.21   19.60
  -5   3 -12   78.92   23.10
  -3   5 -12  111.83   17.66
   5  -2 -13  309.82   25.93
  -5   3 -13  331.73   32.61
  -2   5  13  263.29   27.39
   3  -5 -13  258.16   74.41
  -3   5  13  254.63   25.86
  -2   5 -13  332.72   26.71
  -3   5 -13  286.44   27.13
  -3  -2 -13  396.24   88.24
   5  -2  13  285.63   25.69
   3   2  13  238.44   27.45
   5  -3  13  344.53   25.55
   5  -3 -13  304.14   28.38
   2   3  13  262.24   27.91
  -3  -2 -14  141.07   77.80
  -3   5 -14  105.79   19.99
   5  -2  14   76.27   17.53
   2   3  14   60.43   19.42
   5  -3  14   87.21   16.80
  -3   5  14   52.92   16.60
   5  -3 -14   46.74   21.18
   3   2  14   81.29   20.01
  -2   5 -14  101.01   18.42
  -2   5  14   19.41   16.66
   3   2 -14   72.48   15.63
   5  -2 -14   49.74   18.79
  -5   3  14   70.19   13.68
   3  -5 -15  -20.74   74.85
  -5   2  15   -9.19   15.20
  -5   3  15    4.17   15.50
   3   2  15    1.92   18.09
  -2   5  15    3.37   17.83
   5  -3 -15    1.40   24.13
   3   2 -15   20.39   15.69
   2   3  15   25.33   18.28
  -3   5  15  -17.91   16.59
   5  -2 -15   -0.61   21.44
  -5   2  16   -3.51   16.36
  -5   3  16  -11.51   14.48
   5  -3 -16   16.08   25.84
   3  -5 -16   14.84   73.88
  -2   5  16   -6.97   17.49
   5  -2 -16   -5.89   20.44
  -5   2  17  -31.39   17.05
  -5   3  17  -10.11   15.94
  -5   4   0   59.82    4.72
  -5   4  -1  533.56   32.86
   5  -4   2   57.88    6.19
  -5   4  -2   53.16    5.88
   5  -4   3   48.00    6.26
   5  -1   3   53.41   13.74
  -5   4  -3   43.62    6.24
  -5   4  -4   83.64    9.05
  -5   4   4   77.48    6.64
   5  -1   4   67.41   12.92
   5  -4   4   76.82    8.09
  -5   1  -5  761.30   57.64
   5  -1   5  722.68   46.85
  -5   4  -5  653.32   45.29
  -5   4   5  742.89   44.23
   5  -4  -5  670.78   48.67
   5  -4   5  749.23   45.10
  -4   5  -5  696.54   45.11
   4  -5   6   53.83   12.61
  -4   5  -6   53.07    9.05
   5  -1  -6   47.34    7.03
   5  -1   6   57.21   12.70
  -5   1  -6   73.42   26.33
  -5   4  -6   43.02   10.73
   5  -4  -6   46.83   14.33
  -4   5   6   53.68   13.25
  -5   4   6   63.81    7.24
   5  -4   6   49.27    9.33
  -4   5  -7    5.33    9.48
  -5   4  -7   -6.31   10.29
  -5   1  -7    7.59   25.68
   5  -1  -7    6.81    6.90
  -4   5   7   17.54   11.30
   5  -4   7   20.19    8.79
   5  -4  -7    8.43   14.66
   4  -5   7   18.56   11.78
  -5   4   7    8.56    6.71
   5  -1   7    9.86   12.11
  -5   4   8   52.14    9.05
   5  -1  -8   63.12    9.47
  -5   4  -8   49.90   13.26
  -5   1  -8   33.84   26.89
   5  -4  -8   71.45   17.05
  -4   5  -8   91.07   12.02
   5  -1   8   66.59   14.82
   4   1   8   34.42   17.13
   5  -4   8   61.31   11.29
  -4   5   8   49.68   12.41
   4  -5   8   58.21   13.48
  -5   4  -9   -8.62   13.72
  -4   5  -9   11.99   12.08
   5  -1  -9   10.44    8.77
  -4   5   9    8.89   11.39
  -5   4   9  -11.01    8.63
   5  -1   9   12.31   13.38
  -5   1  -9  -41.33   27.20
   5  -4  -9   18.67   16.81
   4  -5   9  -11.52   13.06
   4   1   9   36.18   16.46
   5  -4   9  -33.37   11.31
  -4   5  10    8.48   12.42
  -5   4  10   31.03    9.25
   4  -5 -10   34.70   52.56
   5  -1  10   33.73   14.16
   4  -5  10   29.60   14.15
   5  -1 -10   22.42   10.39
  -5   4 -10   17.67   15.90
   5  -4  10   20.04   11.92
  -5   1 -10   40.88   29.50
  -4   5 -10   25.97   13.48
   4   1  10    9.24   17.11
  -5   4 -11  262.63   25.57
   4   1  11  193.68   24.27
   5  -1  11  210.19   22.29
  -4   5 -11  261.86   23.45
   4  -5  11  226.68   23.00
  -4  -1 -11  203.79   61.75
   4  -5 -11  183.29   54.97
  -5   1 -11  210.94   36.58
  -4   5  11  171.37   20.15
  -5   4  11  263.06   19.56
   4   1 -11  269.98   20.36
   5  -4  11  272.01   21.10
  -5   4 -12   16.92   18.83
   4  -5  12   20.84   15.78
   5  -1  12   35.95   16.07
  -5   1 -12   26.69   34.26
   5  -4 -12  -18.20   22.57
  -4   5  12   27.46   13.66
  -4  -1 -12   34.82   57.18
   4   1 -12   11.29   11.62
   5  -4  12   29.76   14.34
  -5   1  12   18.36   16.33
  -1   5  13  -18.88   19.16
   4  -5  13    7.15   16.87
   4  -5 -13  -63.91   54.27
  -4  -1 -13   42.08   63.59
   5  -4 -13   23.32   26.54
   5  -1 -13   17.45   15.47
  -4   5  13    9.95   14.36
   5  -1  13   -2.63   15.59
  -5   1  13   40.75   16.85
   4   1 -13   26.01   12.99
  -5   4 -13   41.06   21.91
   5  -4  13   -1.91   14.73
   5  -4  14    4.18   15.22
   4  -5 -14   69.34   51.22
   5  -4 -14   52.20   28.85
  -1   5  14    6.71   18.26
   5  -1 -14    6.46   15.13
   4   1  14   23.00   16.67
  -4  -1 -14  -26.40   60.98
   4  -5  14   -0.60   18.77
  -5   4  14   -1.11   12.72
   1   4  14   -2.65   19.33
   5  -1  14  -10.93   16.09
  -5   4 -14   69.63   24.41
  -4   5  15    4.24   15.68
   1   4  15   21.82   21.66
  -1   5  15    7.84   17.97
   4  -5 -15   38.21   53.90
   5  -1 -15    1.69   19.38
   5  -4 -15   63.88   33.36
  -5   4  15   45.08   13.86
  -5   1  15   16.40   20.02
   5  -1 -16   13.37   19.48
  -5   1  16    3.56   19.34
   4  -5 -16   25.27   58.25
   5  -4 -16  -31.64   37.37
  -4   5  16  -17.43   14.74
  -5   4  16   20.98   14.73
   4   1 -16  -12.55   16.01
  -4   5  17   18.41   16.99
   5  -4 -17   43.90   36.97
  -5   1  17   14.82   21.32
  -5   4  17   17.73   15.47
  -5   5  -2 4249.45  256.63
  -5   5  -3   -1.40    5.69
   5  -5   4  137.13   13.00
  -5   5  -4  142.10   11.59
  -5   5  -5    4.48    7.63
  -5   5   5   -1.23    8.18
   5  -5   5   -1.77    8.74
  -5   5  -6   35.30    9.12
   5  -5   6   11.40    9.88
  -5   5   6   26.84    8.77
  -5   5   7   -3.54    8.70
   5   0   7    0.97   15.40
   5  -5   7    8.63   10.17
  -5   5  -7   -5.16    9.98
  -5   5   8 1733.07  108.95
   5  -5   8 1895.49  109.75
  -5   0  -8 1528.93  127.00
   5  -5  -8 1881.73  124.63
   5   0   8 1738.88  110.72
  -5   5  -8 1753.70  109.74
  -5   0  -9   26.06   49.04
  -5   5   9    6.49    9.98
   5  -5   9    6.49   12.21
  -5   5  -9    1.61   12.55
   5   0  -9    1.77    8.92
   5   0   9    7.02   15.19
   5   0  10   45.51   16.54
  -5   0 -10   51.46   47.81
   5   0 -10   21.42   10.68
  -5   5  10   15.85    9.89
  -5   5 -10    9.12   14.36
   5  -5  10   16.05   13.10
  -5   0 -11   62.58   48.11
   5   0 -11    4.19   11.19
   5   0  11    2.69   16.99
   5  -5 -11    4.80   33.81
  -5   5 -11   14.28   16.31
   5  -5  11   18.42   14.44
  -5   5  11    0.32   10.46
   5   0  12   14.48   16.47
  -5   5 -12   -0.57   17.65
   5  -5 -12  -15.19   36.34
   5  -5  12   37.25   15.72
  -5   5  13   36.24   12.73
  -5   5 -13  -16.54   19.50
   5  -5 -13   38.00   38.26
   5   0  13   22.87   17.44
   5  -5  13   18.88   17.45
   5   0 -13    4.50   13.98
   5   0 -14  476.75   35.56
  -5   0 -14  437.49   62.60
   5  -5 -14  387.23   54.08
   5   0  14  477.42   37.71
  -5   5  14  558.41   35.68
  -5   5 -14  501.32   40.79
  -5   5  15   28.59   15.57
   5  -5 -15   15.41   41.74
   5   0 -15    2.50   15.70
   5  -5 -16  128.39   50.24
  -5   5  16  171.03   18.85
   5   0 -16  130.12   19.92
   5  -5 -17   59.15   51.77
  -5   5  17   28.00   14.76
   6  -3   0 9999.00  602.17
   6  -3   1    0.36    4.72
   6  -3   2  174.83   13.27
  -6   3  -2  206.73   17.53
   6  -3   3   -2.33    6.47
  -6   3  -3   -3.46   10.52
  -6   3  -4 2347.27  139.32
   6  -3   4 2275.82  138.24
   6  -3  -4 2256.74  137.20
   6  -3   5   -0.73    8.75
   6  -3  -5    1.68    5.00
  -6   3  -5   12.99   13.38
  -6   3  -6 2139.01  138.29
   6  -3   6 2326.25  137.20
   6  -3  -6 2236.06  136.27
   6  -3  -7    3.28    7.35
  -6   3  -7   -8.70   14.94
   6  -3   7  -14.98   10.38
  -6   3   7    4.72    7.63
  -6   3   8  124.96   11.26
  -6   3  -8  138.75   19.76
   6  -3   8   94.15   13.59
  -6   3   9    2.58    9.42
  -6   3  -9   11.39   18.03
   6  -3   9  -14.23   11.82
  -6   3 -10  899.69   66.59
   6  -3 -10  948.23   63.30
   6  -3  10 1064.65   64.00
  -6   3  10 1016.06   62.30
   6  -3  11  -12.83   13.88
  -6   3 -11   -7.80   22.01
  -3   6  11   -3.03   16.45
   6  -3 -11  -16.42   13.73
  -6   3 -12  395.32   39.49
  -3   6  12  355.25   34.04
  -6   3  12  491.56   31.40
   6  -3 -12  443.54   33.90
   6  -3  12  475.27   33.17
  -3   6  13   -9.79   16.43
   6  -3  13   15.24   16.63
  -6   3 -13  -27.94   25.37
   6  -3 -13   -2.44   16.94
  -6   3  13    0.36   12.24
  -6   3  14   14.60   14.61
   6  -3  14    1.09   16.04
  -3   6  14   20.52   17.00
   6  -3 -14  -15.35   18.78
  -6   3  15   -4.33   15.45
   6  -3 -15   -8.65   21.96
   6  -3 -16  393.04   37.42
  -6   3  16  399.37   31.43
   6  -3 -17    4.58   23.24
  -6   3  17   11.76   17.76
  -6   4   0   38.80    5.03
   6  -4   0   28.50    3.67
  -6   4  -1   63.68    7.01
   6  -4   1   67.63    5.83
  -6   4  -2   18.42    6.37
   6  -4   2   19.68    4.97
   6  -2   2   26.60   11.56
   6  -2   3  291.49   20.88
  -6   4  -3  245.94   19.08
   6  -4   3  289.08   18.39
  -6   4   4  198.88   12.61
   6  -4  -4  186.96   16.81
  -6   4  -4  192.33   15.89
  -6   2  -4  173.26   28.63
   6  -4   4  210.27   14.41
   6  -2   4  160.76   15.99
  -6   4  -5    3.39    9.74
   6  -2  -5    3.67    4.83
  -6   2  -5    1.29   23.00
   6  -4  -5   13.35    9.37
   6  -4   5    6.72    8.27
  -6   4   5    5.96    4.17
   6  -2   5    4.05   10.04
  -6   4  -6   21.94   11.43
   6  -2   6   38.04   11.60
   6  -4   6   38.36    9.55
  -6   2  -6   46.37   22.75
   6  -4  -6   43.50    9.92
   6  -2  -6   41.06    6.52
  -6   4   6   53.29    6.12
  -6   4  -7   89.95   14.01
  -6   4   7   82.12    8.29
   6  -4   7   83.18   11.79
  -6   2  -7  103.82   23.99
   6  -2  -7   88.85    8.99
  -6   2  -8  247.85   31.44
  -6   4  -8  317.50   24.09
   6  -4   8  320.74   21.89
   6  -2   8  247.91   23.10
  -6   4   8  284.25   19.69
   6  -4   9   32.39   11.59
  -6   4   9   46.06    8.47
   6  -2   9   43.80   13.18
  -4   6  -9   45.22   11.89
  -6   2  -9   63.23   24.66
   6  -4  -9   54.74   14.77
  -4   6   9   57.16   16.26
  -6   4  -9   44.39   16.28
  -4   6 -10   20.75   13.69
  -6   2 -10   23.11   26.91
   6  -2 -10    9.56   10.10
   6  -2  10   16.96   14.33
   6  -4 -10   14.86   15.88
   6  -4  10    7.55   12.40
  -4   6  10   16.65   15.52
  -6   4 -10    7.17   17.63
  -4   6  11  -11.92   15.20
  -4   6 -11  -10.62   14.17
   6  -2 -11   -5.22   10.99
  -6   2 -11   36.00   28.71
   6  -4  11   -7.82   12.70
   6  -4 -11   -2.83   17.75
   4  -6  11   13.63   19.02
   6  -2  11   15.78   14.87
  -6   4 -11    3.12   20.63
  -4   6  12   41.02   16.37
   6  -4 -12   41.21   20.11
   4  -6  12   52.56   20.36
  -6   2 -12   83.57   33.07
   6  -4  12   79.73   14.82
   6  -2  12   62.81   16.36
  -6   4 -12   42.25   21.09
   6  -2 -12   65.15   13.06
  -4   6 -12   54.33   16.39
  -6   4  12   55.26   11.42
   6  -2 -13   26.92   16.27
   4   2  13   32.07   19.32
  -6   4  13   20.50   12.21
   4  -6  13   35.91   21.35
  -6   2  13   24.22   15.90
  -6   2 -13   10.76   33.90
   6  -4 -13   58.29   22.70
   6  -4  13   29.93   14.83
  -6   4 -13   34.35   22.22
   6  -2  13   38.52   16.47
   6  -2 -14   -5.98   16.31
   6  -2  14    8.85   15.69
   4   2  14  -12.79   18.53
  -6   4  14   15.20   12.40
  -6   2  14   31.40   16.61
   6  -4 -14    1.35   23.15
   6  -4  14   23.67   15.43
   4  -6  14   -2.84   21.45
  -6   2  15    4.13   17.19
  -6   4  15   -0.39   13.93
  -2   6  15    4.38   19.44
   6  -4 -15  -23.83   25.21
  -4   6  15  -19.57   15.71
   6  -2 -15    0.55   17.33
  -6   4  16   28.12   15.68
  -2   6  16   14.48   17.80
   6  -4 -16  -13.72   30.22
  -6   2  16    2.24   19.26
  -4   6  16   15.08   15.06
   6  -2 -16    3.10   19.83
  -6   2  17  -22.54   18.80
  -6   4  17    8.14   14.91
   6  -4 -17   18.28   33.49
   6  -2 -17    8.55   21.38
  -4   6  17   29.42   17.21
  -6   5   0   88.94    6.61
  -6   5  -1   29.51    4.51
  -6   5  -2   33.65    5.52
   6  -5   2   25.27    7.22
   6  -5   3 1128.09   72.42
  -6   5  -3 1227.52   72.34
   6  -5   4  172.70   14.85
  -6   5  -4  188.67   14.71
  -6   5   4  217.35   13.57
  -5   6  -5   42.42    8.37
  -6   5   5   37.99    6.02
   6  -5   5   41.45    9.17
   6  -1   5   52.09   14.49
  -6   5  -5   40.16    9.13
   6  -5   6   23.34    8.98
  -6   5   6   28.52    6.44
  -6   5  -6   28.64   10.81
   6  -1   6   34.23   14.94
  -6   5  -7  241.08   21.22
  -6   5   7  261.03   18.61
  -6   1  -7  231.62   50.82
  -5   6  -7  292.34   20.67
   6  -1   7  299.94   24.08
  -5   6   7  265.27   21.98
   6  -5   8  228.22   18.16
   6  -1   8  220.50   21.23
  -6   5  -8  198.94   18.99
  -6   5   8  184.99   15.74
  -6   1  -8  190.98   44.02
   5  -6   8  231.74   20.74
  -5   6  -8  208.58   18.59
  -5   6   8  207.98   18.66
   6  -1  -8  235.19   16.04
  -5   6   9  207.95   19.90
   6  -1   9  218.17   22.66
  -6   1  -9  202.47   42.26
   6  -5  -9  212.15   29.83
  -5   6  -9  237.53   19.43
   5  -6   9  223.31   21.82
   6  -5   9  249.07   19.26
  -6   5  -9  192.02   20.86
  -5   6  10   57.15   13.77
   6  -5  10   47.59   13.51
   6  -1  10   23.40   15.72
  -6   5 -10   33.46   15.25
  -6   1 -10   26.44   38.17
   6  -5 -10   34.65   25.42
  -5   6 -10   16.68   13.20
   5  -6  10   33.76   17.45
   5  -6  11   17.49   17.37
  -6   5 -11   46.30   17.95
  -6   1 -11  -21.41   38.65
  -6   5  11   14.06   10.47
   6  -1  11   32.56   16.17
   6  -5 -11   36.69   26.26
  -5   6 -11   -0.49   15.05
   6  -5  11   31.55   14.35
   6  -1 -11   23.85   11.36
   5   1  11  -10.96   17.81
   5  -6  12   -8.85   17.32
   5   1  12   26.01   18.65
  -6   5 -12   28.83   20.53
   6  -5  12   35.00   14.56
  -6   1 -12   -9.37   41.62
   6  -5 -12   -0.79   29.28
   6  -1  12   -8.57   15.54
  -5   6 -12   18.68   17.51
   6  -1 -12   18.11   12.78
  -6   5  12   17.84   11.59
  -6   5 -13  166.87   26.55
   6  -5  13  217.81   21.64
   6  -1 -13  194.61   19.47
   6  -1  13  179.02   22.49
  -5   6  13  196.00   20.60
  -6   1 -13  189.76   48.70
   6  -5 -13  139.41   33.64
   5   1  13  185.50   24.34
  -5   6 -13  185.09   23.57
  -6   5  13  247.32   18.41
   5  -6  13  233.61   24.59
   5  -6  14   40.37   19.53
   6  -5  14   10.44   15.84
   6  -1 -14   13.85   14.42
   6  -5 -14   -2.84   35.46
  -6   5  14   12.66   12.78
   6  -1  14   -4.75   17.40
  -5   6  14   -6.35   14.80
   6  -1 -15   35.62   16.10
   6  -5 -15   34.99   35.02
  -6   5  15   -3.45   12.34
  -5   6  15   -1.79   14.84
   6  -1 -16    0.57   18.91
  -5   6  16    3.71   14.10
   6  -5 -16    4.67   39.51
  -6   5  16  -29.01   15.00
  -5   6  17   -7.57   15.43
   6  -5 -17   15.45   43.93
  -6   5  17  -20.29   14.69
  -6   6  -2  400.85   25.75
  -6   6  -3  115.35    9.91
  -6   6  -4  102.96   10.21
  -6   6   5 2685.70  162.32
  -6   6  -5 2664.51  162.06
   6  -6   5 2641.84  162.67
  -6   6   6  782.36   47.03
   6  -6   6  686.15   47.78
  -6   6   7  306.99   21.86
   6  -6   7  302.37   23.19
  -6   6  -7  303.84   22.74
  -6   6   8  -14.59    9.99
   6  -6   8   21.64   11.99
  -6   6  -8   -3.21   11.48
   6  -6   9  176.35   18.97
  -6   6  -9  185.98   18.12
   6   0   9  155.27   21.88
   6  -6  10  362.42   27.07
   6   0  10  361.07   30.37
  -6   6 -10  316.73   27.96
   6   0  11  709.90   51.90
   6  -6  11  778.92   50.60
  -6   6 -11  736.75   50.62
  -6   0 -11  872.30   96.64
   6  -6  12  -37.54   16.50
   6   0  12    5.46   19.08
   6  -6 -12    5.47   64.37
  -6   6 -12   19.22   17.47
   6   0 -12    7.48   10.63
  -6   0 -12   77.09   77.67
  -6   6  12   15.47   11.19
  -6   6  13    5.39   12.46
   6  -6  13   10.58   17.73
  -6   6 -13  -13.59   20.62
   6  -6 -13   65.00   64.06
   6   0  13   16.83   17.86
  -6   0 -13   75.75   74.16
   6   0 -13    6.45   12.88
   6  -6  14    2.41   17.38
  -6   6  14   49.74   13.20
   6   0  14   34.39   17.63
   6   0 -14   42.02   14.57
  -6   6  15  141.02   18.14
   6   0 -15  125.85   18.50
  -6   6  16   30.26   14.86
   6   0 -16   10.84   15.78
  -6   6  17  100.72   17.37
   7  -3   0  708.98   50.67
   7  -4   0  825.47   49.03
  -7   4  -1   -4.98   12.23
   7  -3   1   10.35    7.54
   7  -4   1   15.12    4.58
  -7   4  -2  533.83   33.81
   7  -4   2  492.15   31.75
   7  -3   2  514.04   32.53
  -7   3  -3   23.14   25.28
  -7   4  -3   39.45   11.30
   7  -4   3   50.85    7.52
   7  -3   3   38.24    8.92
   7  -3   4   51.72   10.12
   7  -3  -4   31.60    4.49
  -7   3  -4   36.14   19.88
   7  -4  -4   40.19    5.28
  -7   4  -4   37.91   11.22
   7  -4   4   35.75    7.92
   7  -3   5   -5.64    9.72
  -7   3  -5    6.21   19.30
  -7   4  -5    5.51   11.43
   7  -4   5   -1.87    8.12
   7  -4   6   29.96    9.34
   7  -3   6   22.04   10.77
  -7   4  -6   24.65   13.03
  -7   3  -6   10.43   19.34
   7  -4   7   25.91   10.47
  -7   4   7   10.90    7.52
   7  -3   7   10.09   11.33
  -7   3  -7   32.18   20.26
   7  -3  -7   21.83    7.02
  -7   4  -7   52.51   15.82
   7  -4  -7   12.99    8.98
   7  -4   8   66.45   11.67
   7  -3  -8   63.23    9.65
  -7   3  -8   53.56   23.28
   7  -3   8   53.45   12.47
   7  -4  -8   62.02   11.72
  -7   4   9   11.95    8.60
   7  -3  -9   -1.96    9.40
   7  -4   9   -2.17   11.38
  -7   3  -9    5.61   21.85
   7  -3   9  -10.28   12.89
  -7   4  -9   -2.70   16.66
   7  -4  -9   -3.87   11.80
   7  -3 -10    9.46   10.67
   7  -4  10   30.04   13.83
  -7   3 -10   -8.43   24.91
  -7   4 -10    1.83   20.62
   7  -4 -10   16.01   13.13
   7  -3  10   13.95   13.59
  -7   4  10   19.41    9.59
   7  -3 -11    0.71   12.94
   7  -4  11   -4.45   14.20
  -7   3 -11   -6.71   27.03
  -7   4 -11  -15.09   21.61
   7  -4 -11   13.05   14.73
  -7   4  11   -5.79   10.14
   7  -3  11  -15.15   14.65
   7  -3 -12   32.49   15.12
   7  -3  12   23.84   16.51
   7  -4  12   12.59   14.30
  -7   3 -12   67.00   28.58
  -7   4 -12   34.48   24.81
   7  -4 -12   65.91   17.53
  -7   3  12   47.32   14.69
  -7   4  12   32.89   11.93
   7  -3  13   -2.57   15.21
   7  -4  13   14.89   15.15
  -7   3 -13  -27.57   32.59
   7  -4 -13   18.27   19.64
  -7   4 -13   -4.29   27.73
  -7   4  13  -20.75   12.88
  -7   3  13    1.67   15.18
   7  -3 -13    0.90   17.00
  -7   3  14   63.86   17.11
  -4   7  14   65.89   18.11
   7  -3  14   38.68   16.60
   7  -4  14   72.41   16.03
   7  -4 -14   60.88   21.81
   7  -3 -14   86.89   19.73
  -7   4  14   40.35   14.28
  -7   4  15    1.23   14.23
  -7   3  15   -4.42   16.77
  -4   7  15    2.15   17.03
   7  -4 -15   -5.92   21.93
   7  -3 -15    6.51   18.02
  -7   4  16   64.31   16.61
  -7   3  16   48.09   20.30
  -4   7  16   71.99   17.37
   7  -4 -16   78.65   25.51
   7  -3 -16   50.47   21.23
  -7   3  17   -2.32   19.59
  -7   4  17   -1.94   17.11
   7  -4 -17   23.01   28.14
   7  -3 -17   17.32   24.87
  -7   4  18  -12.12   17.31
  -7   5   0  483.65   29.94
  -7   5  -1  684.47   41.45
   7  -5   1  657.71   41.33
  -7   5  -2   33.68    6.85
   7  -5   2   25.46    5.76
  -7   5  -3  106.43   10.65
   7  -2   3  110.52   16.00
   7  -5   3  108.02    9.61
  -7   5  -4    3.07    9.03
   7  -2   4   13.43   12.83
   7  -5   4   17.45    6.49
   7  -2   5 1044.59   70.07
  -7   5  -5 1098.13   69.58
  -7   5   5 1112.36   67.65
   7  -5   5 1168.23   68.87
   7  -2   6  680.33   44.64
  -7   5  -6  642.65   43.75
   7  -5  -6  716.52   51.14
  -7   5   6  660.75   40.97
   7  -5   6  673.96   42.43
  -7   2  -6  723.96   62.08
   7  -2   7   17.91   14.07
  -7   5  -7    9.18   12.53
  -7   2  -7    8.24   33.46
   7  -5  -7   11.97   17.74
   7  -5   7   -0.28    8.99
  -7   5  -8  109.85   17.72
   7  -2   8  137.97   17.28
   7  -5  -8  123.12   19.94
   7  -2  -8  161.39   12.26
   7  -5   8  108.42   13.80
  -7   5  -9    1.43   15.00
   7  -2  -9    4.76    8.71
  -7   2  -9  -20.63   34.24
   7  -5  -9   17.87   19.46
   7  -2   9    3.55   13.60
  -7   5   9    1.33    7.37
   7  -5   9   13.72   12.14
   7  -5 -10  251.40   29.49
   7  -2 -10  294.61   22.46
   7  -2  10  298.43   26.25
  -7   2 -10  253.01   43.04
  -5   7  10  343.97   25.53
  -7   5 -10  250.54   27.14
  -7   5  10  327.30   21.58
   7  -5  10  324.28   24.22
   7  -5 -11  360.07   34.78
  -7   5 -11  383.13   33.15
   7  -2  11  369.47   30.47
   7  -2 -11  398.30   27.16
  -7   2 -11  295.16   44.90
  -5   7 -11  358.85   28.87
   7  -5  11  405.74   28.65
  -7   5  11  372.25   26.04
   7  -2 -12   -4.54   12.45
  -5   7  12  -22.49   15.74
  -7   2 -12   -2.42   38.95
   7  -5 -12   17.89   24.55
   7  -2  12   42.25   16.02
   7  -5  12   -9.34   14.45
  -7   5 -12   -0.70   20.91
  -7   5  12   12.67   10.41
  -5   7 -12   -4.16   15.16
  -7   5  13   54.98   11.17
   7  -2 -13   34.46   14.57
  -5   7  13   27.30   15.92
  -7   2 -13   41.78   40.85
   7  -5 -13   -0.74   27.34
   7  -2  13   51.37   16.39
  -5   7 -13   38.90   18.16
  -7   5 -13   61.26   23.31
   7  -5  13   -0.99   15.20
   7  -5  14   17.70   15.72
  -7   5  14    2.73   12.35
   7  -5 -14   38.39   30.80
  -5   7  14    7.54   15.20
   7  -2 -14    6.38   15.64
   7  -2  14  -13.74   16.32
   7  -2 -15   16.41   18.25
  -7   5  15   51.57   14.50
   7  -5 -15   33.50   33.10
  -5   7  15   49.76   17.46
   7  -5 -16   -2.00   35.60
  -7   5  16   44.64   13.74
  -5   7  16    7.06   16.44
   7  -2 -16   38.82   18.32
  -7   5  17   21.43   15.22
   7  -2 -17   30.30   21.79
  -5   7  17   21.92   16.81
  -7   5  18   -3.47   15.78
  -7   6   0    7.57    4.02
  -7   6  -1    0.53    4.57
  -7   6  -2  119.48    9.94
  -7   6  -3   12.23    6.62
   7  -6   4    9.45    9.10
  -7   6   4   -0.11    5.68
  -7   6  -4   19.91    7.97
  -7   6   5    8.87    5.77
   7  -6   5    1.03    8.55
  -7   6  -5   10.88    8.41
   7  -6   6  167.34   14.74
  -7   6  -6  137.97   14.97
  -6   7  -6  170.90   14.28
  -6   7  -7   11.27   10.28
  -7   6  -7  -10.71   11.42
   7  -6   7   -4.54   10.79
   7  -1   7   10.51   16.76
  -6   7   7  -11.18   13.95
  -6   7  -8    2.21   12.08
  -7   6  -8   -6.94   11.70
   7  -6   8   24.32   12.83
  -7   6   8   14.64    7.59
   7  -1   8    6.56   16.15
  -6   7  -9   -5.48   11.81
  -7   1  -9  -44.46   71.34
  -7   6  -9  -24.99   13.85
   7  -6   9    6.89   12.01
  -7   6   9    4.82    8.10
   7  -1   9  -16.00   17.11
  -6   7  10   69.73   13.97
  -7   6  10   62.72   10.34
   7  -1  10   69.97   19.00
  -7   6 -10   64.37   16.70
   7  -6 -10   28.29   56.05
  -7   1 -10  137.07   64.88
   7  -6  10   65.33   15.45
   7  -1 -10  102.88   11.21
   6  -7  10   94.37   19.94
  -6   7 -10   65.28   15.56
  -7   6  11   11.46    9.76
   7  -1 -11   15.96    9.99
   7  -1  11   -6.81   18.18
  -6   7  11   11.74   12.06
   6  -7  11   14.48   18.47
   7  -6 -11   -2.47   47.47
   7  -6  11    9.59   15.03
  -6   7 -11    5.94   15.13
  -7   6 -11   10.19   17.24
   7  -6 -12   29.00   44.22
  -7   6 -12   22.13   20.82
  -7   6  12   -7.72   11.31
   7  -1  12  -29.44   16.62
  -7   1 -12  -19.06   61.80
  -6   7  12   -2.25   13.30
   7  -6  12  -14.89   15.70
  -6   7 -12    4.97   16.31
   6  -7  12  -33.90   19.93
   7  -1 -12   -1.64   10.95
  -7   6 -13   -5.71   22.99
   7  -6 -13    1.25   44.64
  -7   1 -13   35.63   59.52
  -7   6  13   11.16   11.37
   7  -1  13  -18.11   17.36
   7  -6  13   -0.55   16.95
  -6   7 -13    9.86   18.36
  -6   7  13   -2.34   13.07
   7  -1 -13    5.18   12.33
   6  -7  13   -6.59   20.98
  -7   6  14   33.17   11.56
   7  -1 -14    7.40   14.53
   7  -6  14   29.98   17.66
  -6   7  14  -11.02   14.76
   7  -1 -15  -13.16   15.50
  -7   6  15    0.72   12.69
  -6   7  15  -12.79   15.19
  -6   7  16  -20.56   14.14
   7  -1 -16    5.04   17.22
   7  -6 -16  -17.03   57.67
  -7   6  16   12.13   12.65
   7  -6 -17  -37.40   61.88
  -6   7  17    8.43   15.06
  -7   6  17   10.41   14.27
  -7   6  18   -8.54   13.75
  -7   7  -3  505.34   32.25
  -7   7  -4   80.41    9.85
  -7   7  -5  283.36   20.46
  -7   7  -6  184.24   15.97
  -7   7  -7   59.80   12.27
   7  -7   7   28.16   14.23
  -7   7  -8  317.84   24.99
   7  -7   8  328.42   26.63
   7  -7   9   47.66   14.66
  -7   7   9   36.46   10.52
  -7   7  -9   53.06   13.26
  -7   7  10   63.76   12.12
  -7   7 -10   87.69   16.60
   7  -7  10   79.92   17.14
  -7   7  11  143.73   15.18
  -7   7 -11  119.98   20.33
   7  -7  11  148.98   19.91
   7   0  12   25.20   19.57
  -7   7 -12   18.07   19.49
   7  -7  12   29.99   18.82
  -7   7  12   30.17   11.80
   7   0  13   74.77   20.48
  -7   7 -13   32.17   20.87
   7  -7  13   71.23   20.30
  -7   7  13   67.39   13.42
  -7   7  14    8.17   12.89
  -7   7  15    9.71   13.32
  -7   7  16   10.08   12.80
  -7   7  17   33.66   13.99
   8  -4   0  365.44   23.20
   8  -4   1   -0.83    5.81
   8  -4  -1    3.70    4.26
  -8   4  -2  167.25   32.50
   8  -4   2   99.00    9.68
  -8   4  -3  -42.98   19.96
   8  -4   3    8.29    7.28
   8  -4   4   34.52    8.97
   8  -4  -4   27.28    3.96
  -8   4  -4   33.66   17.95
   8  -4  -5   -2.83    4.84
  -8   4  -5   11.04   17.45
   8  -4   5    8.08    8.82
  -8   4  -6  447.39   40.97
   8  -4   6  496.07   37.38
   8  -4  -7    1.78    7.63
  -8   4  -7   -8.42   19.69
   8  -4   7   -0.64   10.66
   8  -4  -8   41.86    9.91
  -8   4  -8   52.64   21.66
   8  -4   8   36.68   11.29
  -8   4  -9   19.23   20.79
   8  -4  -9    4.99   10.21
   8  -4   9    4.25   12.08
   8  -4 -10  251.57   20.07
   8  -4  10  216.36   21.19
  -8   4 -10  214.36   28.93
   8  -4  11   27.70   14.82
  -8   4 -11   33.44   25.05
   8  -4 -11   10.14   13.52
   8  -4  12    7.23   15.19
  -8   4  12  -29.15   15.08
  -8   4 -12   -8.72   26.80
   8  -4 -12   -5.57   14.98
   8  -4  13    5.47   16.08
  -8   4  13    4.03   15.51
  -8   4 -13   34.94   30.91
   8  -4 -13    1.37   16.71
  -8   4  14    4.37   16.24
   8  -4 -14  -20.80   18.14
  -8   4  15  -18.01   17.68
   8  -4 -15   22.27   20.37
   8  -4 -16   14.93   23.47
  -8   4  16   -4.63   19.07
  -8   4  17  -15.10   20.33
   8  -4 -17   13.76   26.36
  -8   4  18  -17.00   19.10
  -8   5   0   22.95   17.75
   8  -5   0    2.43    3.71
   8  -3   1    9.60   13.29
  -8   5  -1   18.26   10.05
   8  -5   1    9.04    4.52
   8  -3   2  306.45   22.42
  -8   5  -2  326.15   21.60
   8  -5   2  282.50   19.38
  -8   5  -3 2004.39  124.36
   8  -3   3 2046.93  124.53
   8  -5   3 2040.10  123.50
  -8   5  -4  234.79   19.18
   8  -3   4  233.18   19.91
   8  -5   4  244.80   17.22
   8  -3  -5  187.85   12.96
   8  -3   5  188.39   17.92
   8  -5   5  191.10   15.32
  -8   5  -5  165.86   17.92
   8  -3   6  115.36   14.80
  -8   3  -6   87.71   35.34
   8  -5  -6  121.11   15.29
   8  -5   6  115.44   12.11
   8  -3  -6  116.59    9.36
  -8   5  -6  110.04   15.61
   8  -5  -7  464.51   32.07
  -8   5  -7  391.70   32.90
   8  -3   7  434.37   32.51
  -8   5   7  434.90   29.13
  -8   3  -7  374.79   44.96
   8  -3  -7  492.84   29.21
   8  -5   7  471.23   31.29
  -8   3  -8  572.96   49.38
   8  -5  -8  486.79   38.74
   8  -3   8  518.30   38.85
   8  -3  -8  632.26   36.47
  -8   5   8  568.48   36.36
  -8   5  -8  553.99   40.36
   8  -5   8  579.52   38.27
   8  -5  -9  364.47   28.04
  -8   5  -9  337.50   30.41
  -8   5   9  358.36   24.14
   8  -3   9  305.66   27.76
   8  -3  -9  391.71   24.52
  -8   3  -9  304.51   41.01
   8  -5   9  338.31   26.18
  -8   5  10  116.38   11.83
  -8   3 -10   66.48   33.11
   8  -3 -10   85.02   11.70
   8  -5  10   86.60   14.78
   8  -5 -10   53.07   17.24
   8  -3  10   72.91   16.42
  -8   5 -10   92.55   21.81
   8  -3 -11   49.00   11.84
  -8   3 -11   47.50   34.22
   8  -5  11   61.24   13.96
   8  -5 -11   51.90   18.36
   8  -3  11   36.96   15.98
  -8   5 -11   63.03   22.62
  -8   5  11   67.10   11.03
   8  -3 -12   11.56   13.51
  -8   3 -12   47.59   37.49
   8  -5 -12   35.36   20.69
   8  -5  12   45.33   14.85
  -8   5 -12  -15.58   24.45
  -8   5  12    1.16   11.09
   8  -3  12   16.36   15.64
   8  -5 -13  363.85   35.60
  -8   5  13  460.96   29.27
   8  -3 -13  365.22   30.97
   8  -3  13  386.20   32.22
  -8   3 -13  383.84   51.53
  -8   5 -13  380.01   38.65
   8  -5  13  421.37   31.40
   8  -5 -14   -5.47   24.82
  -8   5  14   -8.88   13.21
   8  -3 -14    5.38   15.62
  -8   5  15    8.98   14.41
   8  -5 -15   15.33   28.08
   8  -3 -15   -5.24   17.82
  -8   5  16   39.36   16.04
   8  -5 -16   -0.86   30.02
  -5   8  16   27.35   16.42
   8  -3 -16   21.79   18.62
   8  -5 -17   27.09   35.81
  -8   5  17  -11.05   16.43
   8  -3 -17    4.26   20.83
  -8   5  18   17.51   15.75
  -8   6   0  369.36   23.22
  -8   6  -1    2.65    5.31
  -8   6  -2 1771.96  108.39
   8  -6   2 1793.01  108.53
  -8   6  -3    0.96    7.16
   8  -6   3    5.50    7.07
  -8   6  -4   73.50    9.96
   8  -6   4   66.77    9.55
   8  -2   4   49.98   17.17
  -8   6  -5    5.35    9.50
   8  -6   5  -10.45    8.97
   8  -2   5  -10.47   15.32
   8  -6   6   -6.99   10.13
  -8   6  -6    2.97   12.11
  -8   6   6    0.37    4.51
   8  -2   6    3.93   14.45
  -8   6  -7   -3.85   12.52
   8  -6   7   15.02   10.31
  -8   6   7   -5.99    5.36
   8  -2   7   14.68   16.32
   8  -2   8  579.49   43.62
  -8   2  -8  576.36   81.00
  -8   6   8  627.32   39.65
   8  -2  -8  650.90   40.05
  -8   6  -8  628.11   43.51
   8  -6   8  658.62   41.78
  -8   6  -9   26.02   15.96
   8  -6   9   -2.92   12.85
   8  -2   9   15.81   16.23
   8  -6  -9   68.19   43.61
   8  -2  -9   18.51    8.34
  -8   2  -9   62.47   54.75
  -8   6   9    6.15    7.28
  -8   6 -10    7.52   16.93
   8  -2 -10    7.30    9.00
   8  -6  10  -11.22   13.45
   8  -2  10  -23.50   16.01
  -8   2 -10  -19.12   51.96
   8  -6 -10   -9.56   33.71
  -8   6  10    5.55    8.40
   8  -6  11  -11.47   13.26
   8  -6 -11    4.27   32.80
   8  -2  11  -17.80   15.75
  -8   6  11   13.03    9.44
   8  -2 -11    6.71   10.21
  -6   8  11   21.43   15.48
  -8   6 -11    0.61   19.02
  -6   8  12   13.18   16.24
   8  -6  12   17.74   14.84
  -8   2 -12  -33.12   52.05
   8  -6 -12   20.49   33.83
   8  -2  12   12.40   16.38
   8  -2 -12    1.60   11.72
  -8   6  12   12.98    9.73
  -8   6 -12   -1.38   23.02
   8  -6  13   12.01   15.57
  -6   8  13   13.11   15.09
   8  -6 -13   28.54   36.31
   8  -2 -13   -0.73   13.11
  -8   2 -13   53.83   54.47
   8  -2  13   17.73   18.31
  -8   6 -13   11.60   24.56
  -8   6  13   -2.02   10.83
  -6   8  14  171.48   21.09
   8  -6 -14  190.84   41.45
   8  -2 -14  183.99   20.43
  -8   6  14  243.80   18.66
   8  -2 -15   -5.12   16.61
  -8   6  15   12.36   12.64
   8  -6 -15   25.99   39.22
  -6   8  15    7.57   16.38
   8  -2 -16   57.93   19.17
   8  -6 -16   80.78   46.64
  -8   6  16   49.13   13.69
  -6   8  16   11.70   15.98
   8  -6 -17   44.05   52.24
  -8   6  17   -6.74   14.01
  -6   8  17   19.16   15.27
   8  -2 -17   -3.91   19.45
  -8   6  18   73.79   16.02
  -8   7   0 1835.69  111.12
  -8   7  -1   54.19    6.42
  -8   7  -2   64.19    7.74
  -8   7  -3    9.82    7.06
  -8   7  -4  327.40   22.49
  -8   7  -5   52.60    9.98
  -8   7   5   50.41    7.14
   8  -7   5   44.89   11.41
  -8   7   6  324.97   20.94
  -8   7  -6  324.38   23.13
   8  -7   6  287.87   23.99
  -8   7   7   -1.99    6.49
  -7   8  -7   15.90    9.86
   8  -7   7    9.70   12.58
  -8   7  -7   13.13   11.25
   8  -7   8    2.65   12.35
  -7   8  -8    2.21   11.53
  -8   7  -8    3.91   11.97
  -7   8   8   -4.58   13.65
  -8   7   8    7.24    7.30
   8  -7   9   11.11   14.45
  -7   8  -9   13.11   12.03
  -8   7  -9    8.36   14.86
  -7   8   9   20.68   12.68
  -8   7   9    0.78    7.59
   8  -1   9   21.36   17.57
  -7   8  10  107.07   15.45
  -8   7 -10  117.88   17.97
   8  -7  10  131.79   17.18
   8  -1  10   91.92   21.36
  -7   8 -10  126.38   16.54
   8  -1  11   -0.63   19.19
  -8   7  11   13.98    9.25
  -7   8  11   11.39   13.26
  -8   7 -11    0.57   19.18
  -7   8 -11  -10.93   15.19
   8  -7  11   32.11   16.42
  -8   7 -12  139.53   23.30
   8  -1  12   80.21   20.33
  -8   7  12   77.97   12.71
  -7   8  12   95.52   14.67
  -7   8 -12   99.26   20.12
   8  -7  12  121.79   20.72
  -8   7 -13   10.15   22.42
   8  -1  13   13.99   18.14
  -8   7  13    5.92   10.81
  -7   8  13   -4.49   12.78
   8  -7  13   -1.71   17.10
  -8   7  14   16.43   11.67
  -7   8  14   17.63   14.15
   8  -1 -15    9.81   14.89
  -8   7  15    4.42   12.14
  -7   8  15   12.37   13.82
  -7   8  16  110.49   17.31
  -8   7  16  123.38   15.46
  -7   8  17    6.19   13.14
  -8   7  17    8.22   13.75
  -8   7  18    6.74   12.93
  -8   8  -3 1808.76  110.25
  -8   8  -4  176.89   14.36
  -8   8  -6   76.17   12.05
  -8   8   6   87.73   12.65
  -8   8   7  401.20   27.82
  -8   8  -7  426.63   28.92
  -8   8   8  605.02   38.54
  -8   8  -8  576.41   39.76
  -8   8   9  249.60   19.31
  -8   8  -9  276.28   22.71
   8  -8   9  229.14   24.97
   8  -8  10    9.82   17.32
  -8   8  10   11.58   10.39
  -8   8 -10   32.66   15.93
  -8   8 -11  106.04   18.17
   8  -8  11   80.69   20.21
  -8   8 -12   99.73   20.26
   8  -8  12   83.69   20.28
  -8   8  12   69.28   12.74
  -8   8  13  271.10   21.44
   8  -8  13  253.79   27.90
  -8   8  14   41.17   12.54
  -8   8  15    9.50   12.74
  -8   8  16  -24.21   13.18
  -8   8  17   -7.49   12.76
  -8   8  18   23.22   12.90
   9  -4  -1   -4.46    9.60
  -9   5  -2  431.83   34.74
   9  -4   2  389.43   26.35
   9  -5   3  180.64   13.83
   9  -4   3  181.62   15.42
  -9   5  -3  179.36   21.97
   9  -4  -4    6.10    3.45
   9  -4   4   11.00    9.95
  -9   4  -4    1.06   41.57
  -9   5  -4   10.67   15.51
   9  -5   4    3.70    7.62
   9  -5   5   49.59   10.32
   9  -4  -5   45.76    5.48
  -9   4  -5   55.72   29.15
   9  -4   5   40.82    9.89
   9  -5  -5   45.92    8.47
  -9   5  -5   29.68   18.03
   9  -5  -6  147.79   11.99
   9  -4  -6  117.89    9.93
   9  -5   6  142.15   13.67
  -9   5  -6  115.81   20.80
   9  -5   7   40.03   10.45
  -9   4  -7    4.76   27.85
   9  -4  -7   28.23    7.01
   9  -4   7   30.97   11.65
  -9   5  -7   39.70   17.97
   9  -5  -7   37.33    9.41
   9  -5   8   26.19   12.18
   9  -4  -8   21.57    7.84
  -9   4  -8   78.56   30.15
  -9   5  -8   31.44   20.07
   9  -5  -8   39.62   11.16
   9  -4   8   26.62   13.53
   9  -4  -9   33.94    9.98
   9  -5   9   32.51   12.34
  -9   4  -9   73.25   28.25
  -9   5  -9   44.29   20.29
   9  -5  -9   35.99   12.91
   9  -4   9   38.23   13.30
   9  -4 -10   43.30   11.68
   9  -5  10   69.71   15.72
  -9   4 -10   45.77   32.75
  -9   5 -10   55.44   23.81
   9  -5 -10   72.18   15.28
   9  -4  10   53.21   15.09
   9  -5  11    7.75   13.81
  -9   4 -11  -44.18   33.93
  -9   5 -11   -8.46   25.49
   9  -5 -11    2.34   15.65
   9  -4  11   18.09   15.05
   9  -4 -11   10.75   12.04
   9  -4  12   -4.04   16.10
   9  -5  12    3.39   14.34
  -9   4 -12  -21.05   36.02
  -9   5 -12  -36.25   26.98
   9  -5 -12    3.57   17.01
   9  -4 -12   11.29   14.19
   9  -4  13   43.04   15.47
  -9   5  13   56.20   15.87
   9  -5  13   41.61   16.05
   9  -5 -13   32.96   19.16
   9  -4 -13   52.59   16.00
   9  -5 -14   28.94   21.92
   9  -4 -14   57.46   17.60
  -9   5  14   34.68   17.00
   9  -5 -15   39.11   23.72
   9  -4 -15   -5.24   19.30
  -9   5  15    2.32   17.10
   9  -5 -16   16.37   28.11
   9  -4 -16   21.37   20.93
  -9   5  16    9.06   18.92
   9  -5 -17   37.77   30.69
   9  -4 -17   29.17   24.33
  -9   6   0  388.70   26.98
  -9   6  -1  913.02   56.91
   9  -3   2  266.66   22.54
  -9   6  -2  215.25   17.52
   9  -3   3  296.79   23.28
  -9   6  -3  268.89   20.31
   9  -6   3  269.35   18.63
   9  -3   4   70.04   13.54
  -9   6  -4   70.36   12.41
   9  -6   4   64.41    9.21
  -9   6  -5  894.03   59.05
   9  -3   5  960.24   59.94
   9  -6   5  926.73   57.69
  -9   6  -6  553.83   39.61
   9  -3   6  626.89   39.92
   9  -6   6  561.91   37.40
  -9   6  -7  209.13   23.09
   9  -3   7  206.19   23.09
  -9   3  -7  161.69   62.60
   9  -3  -7  268.90   17.35
   9  -6   7  271.04   20.11
   9  -3   8    8.51   15.09
   9  -3  -8    7.01    7.38
  -9   3  -8  -32.24   52.45
  -9   6   8   -4.93    7.63
   9  -6   8    2.65   11.45
  -9   6  -8  -21.46   14.91
  -9   6   9  191.36   14.65
   9  -3  -9  183.60   14.21
  -9   3  -9  170.94   49.40
   9  -6  -9  201.59   30.51
   9  -3   9  159.23   19.68
  -9   6  -9  180.10   21.36
   9  -6   9  163.75   17.49
  -9   6 -10  218.75   27.11
   9  -3  10  221.17   24.64
   9  -3 -10  300.47   20.64
  -9   3 -10  232.11   50.29
   9  -6 -10  282.53   32.87
   9  -6  10  296.82   23.28
  -9   6  11  306.18   20.41
   9  -3 -11  216.78   20.25
   9  -3  11  263.90   25.14
  -9   3 -11  293.92   53.58
   9  -6 -11  216.11   33.23
  -9   6 -11  251.53   28.14
   9  -6  11  283.08   23.00
   9  -3 -12   16.78   11.70
  -9   3 -12   41.86   48.70
   9  -6 -12   -2.12   27.75
   9  -3  12   10.50   17.47
  -9   6 -12   28.64   23.86
   9  -6  12    6.20   13.91
  -9   6  12   -0.28   11.03
   9  -3 -13   27.19   13.57
   9  -6 -13   15.54   30.41
   9  -3  13   39.35   17.46
   9  -6  13   11.25   14.72
  -9   6  13   21.81   11.76
  -9   6  14   44.88   13.35
   9  -3 -14   12.03   16.09
   9  -6 -14   21.40   32.98
  -9   6  15   80.97   15.06
   9  -6 -15   71.85   36.43
   9  -3 -15   47.66   17.47
  -9   6  16   36.42   15.27
   9  -6 -16   -1.05   39.89
   9  -3 -16   20.73   19.75
   9  -6 -17   16.26   43.58
  -9   6  17   21.60   16.36
   9  -3 -17   19.72   21.76
  -9   6  18   21.59   17.06
  -9   7  -1   41.78    6.70
  -9   7  -2  151.40   12.23
  -9   7  -3   60.39    9.15
  -9   7  -4   41.26    9.07
   9  -7   4   24.36    9.23
   9  -7   5   22.31   10.38
  -9   7  -5   17.06   10.15
  -9   7   5   20.39    3.45
  -9   7   6    5.79    4.25
  -9   7  -6    5.88   10.51
  -9   7  -7   28.46   14.38
  -9   7   7   41.84    5.83
   9  -7   7   22.46   12.62
   9  -2   7   36.40   17.09
  -9   7  -8   31.49   15.05
   9  -7   8    8.38   12.63
  -9   7   8   14.59    6.14
   9  -2   8    9.37   16.93
   9  -2   9   34.70   18.85
  -9   7  -9   11.04   16.27
   9  -7   9   37.51   13.54
  -9   7   9   12.36    7.10
  -9   7 -10    8.87   17.03
   9  -2  10  -15.29   18.46
   9  -7  10  -17.70   14.43
  -9   7  10   -1.15    8.07
   9  -2 -11   23.31    9.83
   9  -2  11   15.76   17.90
   9  -7  11   37.62   16.39
  -9   7  11    4.44    9.15
  -9   7 -11    8.44   19.27
  -7   9  12    7.02   15.34
  -9   2 -12  -34.87   86.13
   9  -2  12   47.48   17.57
   9  -7  12   11.74   15.06
   9  -2 -12   14.87   10.94
  -9   7  12   25.63    9.86
  -9   7 -12   40.72   23.14
  -9   7  13   23.83   10.25
  -7   9  13  -22.13   15.89
   9  -2  13   10.15   17.12
   9  -7  13   27.46   16.15
   9  -2 -13   30.94   12.59
  -9   7  14   61.96   12.67
  -7   9  14   41.98   14.83
   9  -2 -14   28.52   14.41
  -9   7  15   16.00   12.50
   9  -2 -15   20.78   15.32
  -7   9  15   -3.14   15.84
   9  -2 -16    8.66   17.45
  -9   7  16   27.01   13.76
  -7   9  16   18.05   15.14
   9  -2 -17   18.97   19.25
  -9   7  17    2.82   14.50
  -7   9  17   -7.43   14.76
  -9   7  18   32.06   15.53
  -9   8  -2   86.69    9.02
  -9   8  -3  181.25   14.16
  -9   8   4  177.82   14.58
  -9   8  -4  160.20   14.42
  -9   8   5    7.83    6.02
  -9   8   6   21.34    6.54
  -9   8  -6   30.75   11.34
  -9   8   7   64.20    7.96
  -9   8  -7   43.16   12.91
   9  -8   7   36.24   15.90
  -9   8  -8  361.69   26.09
  -9   8   8  321.64   22.26
   9  -8   8  347.60   26.68
   9  -8   9   27.37   16.44
  -8   9  -9   26.61   12.02
  -9   8  -9   30.31   14.97
  -8   9   9   16.30   12.84
  -9   8   9   28.97    7.94
  -8   9 -10   13.41   14.14
  -9   8 -10   34.40   16.34
   9  -8  10   20.57   15.48
  -8   9  10   10.00   12.66
  -9   8  10    5.95    8.77
  -8   9  11   11.65   12.88
  -9   8  11   13.09    8.95
  -9   8 -11   14.08   17.28
   9  -8  11   -2.62   17.50
  -8   9 -11   12.52   16.49
  -9   8  12   81.07   12.21
  -9   8 -12   48.06   20.75
  -8   9  12   46.99   13.41
   9  -8  12   69.04   17.95
  -8   9 -12   81.80   19.35
  -9   8  13   15.52   10.40
  -8   9  13   10.63   13.07
   9  -8  13   21.96   18.40
  -9   8  14   39.38   11.35
  -8   9  14   20.02   12.97
  -9   8  15   -6.37   11.53
  -8   9  15    3.38   13.39
  -8   9  16    5.95   13.97
  -9   8  16    1.75   12.50
  -8   9  17   11.96   13.45
  -9   8  17   12.43   12.88
  -9   9  -4  765.87   48.30
  -9   9  -5   69.75   11.36
  -9   9  -6  347.47   24.79
  -9   9  -7   18.27   10.45
  -9   9   7    8.45   10.04
  -9   9   8  231.37   18.36
  -9   9  -8  233.59   20.67
  -9   9   9   -2.90    9.91
  -9   9  -9   12.95   13.41
  -9   9  10  134.68   13.78
  -9   9 -10  156.43   18.97
  -9   9 -11   33.32   17.92
  -9   9  11   31.48   10.87
  -9   9  12  125.56   14.41
  -9   9 -12  153.02   22.40
  -9   9  13    3.57   11.10
  -9   9  14   26.25   11.95
  -9   9  15  -11.92   12.64
  -9   9  16   91.95   14.64
  -9   9  17  -11.34   13.11
  10  -5   0 3953.59  238.61
  10  -5  -1    7.62    4.20
  10  -5   1    3.87    6.24
  10  -5   2   88.93    9.59
  10  -5   3   11.89    8.14
 -10   5  -4  538.15   49.39
 -10   5  -5  -27.33   26.85
  10  -5  -5    7.08    4.75
  10  -5  -6 1039.10   62.06
  10  -5   6  985.97   63.95
 -10   5  -7  -22.81   25.43
  10  -5  -7   -1.26    7.85
  10  -5   7   -9.21   11.26
 -10   5  -8   69.78   28.51
  10  -5  -8   41.50   10.06
  10  -5   8   96.29   13.24
  10  -5   9    5.58   12.39
 -10   5  -9    7.70   28.28
  10  -5  -9   -1.89   10.19
 -10   5 -10  388.64   43.17
  10  -5 -10  395.56   28.71
  10  -5  10  419.30   30.32
  10  -5  11   22.76   14.59
 -10   5 -11   21.55   31.78
  10  -5 -11   22.51   13.73
  10  -5  12  151.50   19.05
 -10   5 -12  130.70   37.44
  10  -5 -12  147.40   18.96
  10  -5  13   -8.90   15.10
  10  -5 -13    4.60   17.66
  10  -5 -14   57.10   20.25
  10  -5 -15    4.58   21.77
  10  -5 -16  286.50   32.21
  10  -4   0   -3.08   12.36
  10  -6   0   14.71    4.82
  10  -4   1   16.90   11.04
  10  -6   1   25.92    5.38
  10  -6   2   13.07    5.97
  10  -4   2   -4.75   10.81
 -10   6  -3  179.13   20.35
  10  -6   3  162.21   12.92
 -10   6  -4   43.38   15.95
  10  -4  -5  120.47    8.80
 -10   6  -5   92.03   17.48
  10  -4   6   33.20   13.13
  10  -4  -6   42.92    5.82
 -10   6  -6   37.13   15.22
  10  -6  -7   20.28   32.48
 -10   4  -7   30.04   49.93
  10  -4   7   -2.65   12.19
  10  -6   7   15.35   10.25
 -10   6  -7   49.94   16.52
  10  -4  -7   20.87    6.31
 -10   4  -8   32.92   41.87
  10  -6  -8   70.88   20.94
  10  -6   8   74.83   12.59
  10  -4   8   41.07   14.92
 -10   6  -8   38.60   20.41
  10  -4  -8   49.35    8.37
 -10   4  -9   36.05   39.49
  10  -6  -9   10.17   18.86
  10  -4  -9    7.09    8.26
  10  -6   9   16.42   13.26
  10  -4   9   25.12   14.02
 -10   6  -9   36.84   21.85
  10  -4 -10   13.94   10.01
  10  -6 -10   28.93   21.30
  10  -6  10   42.80   15.25
 -10   6 -10   17.82   25.48
  10  -4  10   29.15   15.68
  10  -4 -11   63.52   12.86
 -10   4 -11   65.97   43.93
  10  -6 -11   47.95   22.76
  10  -6  11   96.96   15.30
 -10   6 -11  105.93   25.58
  10  -4  11   63.06   16.50
  10  -4 -12   11.87   13.03
  10  -6 -12    3.53   24.25
 -10   6 -12   32.43   27.67
  10  -6  12   22.04   14.19
  10  -4  12    2.63   15.12
  10  -4  13    9.90   16.10
  10  -6 -13   12.49   25.97
  10  -6  13   13.52   15.22
  10  -4 -13   -0.38   14.46
  10  -6 -14   25.64   28.84
  10  -4 -14    7.94   16.57
  10  -6 -15   18.81   31.85
  10  -4 -15    0.48   17.53
  10  -4 -16   -5.31   19.96
 -10   7   0   38.31    9.77
 -10   7  -1   34.01    9.24
  10  -7   2   29.76    7.74
  10  -7   3  494.54   31.90
  10  -7   4   47.07    9.48
 -10   7  -4   58.06   12.63
  10  -3   5  232.39   21.39
 -10   7  -5  208.18   19.03
  10  -3   6  135.11   18.37
 -10   7  -6  125.23   16.52
 -10   7  -7   59.29   15.84
  10  -3   7   63.01   17.45
  10  -7   8  175.12   17.89
 -10   7  -8  197.86   22.13
  10  -3   8  212.69   23.45
 -10   7   8  193.62   14.75
  10  -7   9   80.82   14.50
  10  -3   9   55.35   17.71
  10  -3  -9   75.60    9.79
 -10   7   9   71.22    9.67
 -10   7  -9   43.06   19.58
  10  -7  10   97.68   16.15
  10  -3  10   70.20   17.22
 -10   7  10   91.99   11.27
 -10   7 -10   67.03   21.39
  10  -3 -10   62.34   10.39
 -10   7  11  114.66   12.81
  10  -7  11  115.07   16.83
  10  -3  11  117.11   19.76
  10  -3 -11   86.91   12.24
 -10   7 -11  106.00   22.34
 -10   7  12   21.81   11.01
  10  -7  12    8.44   15.45
  10  -7 -12   62.13   63.09
 -10   3 -12   -4.53   75.81
  10  -3 -12    1.18   10.81
  10  -3  12   31.50   16.69
 -10   7 -12   59.25   23.65
 -10   7  13  114.42   14.12
  10  -7  13   96.78   17.40
  10  -7 -13   87.20   60.74
  10  -3 -13   86.83   14.31
 -10   7  14   -5.92   12.47
  10  -3 -14    7.31   14.92
  10  -7 -14   30.52   57.42
  10  -3 -15   12.97   16.74
  10  -7 -15  -16.74   60.93
 -10   7  15   15.36   14.04
 -10   7  16   14.06   14.95
  10  -3 -16   -5.27   18.05
 -10   8   0  219.65   14.82
 -10   8   1  669.44   41.55
 -10   8  -1  702.29   42.30
 -10   8  -5 1103.20   69.64
  10  -8   5 1122.90   69.81
 -10   8  -6  344.83   24.80
 -10   8   6  332.03   20.87
 -10   8  -7   19.05   13.38
 -10   8   7   26.12    5.34
 -10   8  -8  122.96   17.85
 -10   8   8  100.44    9.16
  10  -8   9   16.06   14.40
 -10   8  -9   24.08   16.52
 -10   8   9   15.25    6.89
  10  -2  10  185.80   25.78
 -10   8 -10  168.52   22.73
 -10   8  10  196.55   14.71
  10  -8  10  186.44   20.51
 -10   8 -11  410.47   36.04
  10  -2  11  381.05   36.20
  10  -8  11  421.80   33.29
 -10   8  11  466.42   29.26
  10  -2  12  -14.95   18.24
  10  -8  12    2.16   16.08
 -10   8  12   10.34    9.24
 -10   8 -12    6.86   21.72
 -10   8  13   30.42   10.86
 -10   8  14    6.62   11.47
 -10   8  15   49.78   12.58
 -10   8  16   17.37   13.08
 -10   9   0   70.75    7.12
 -10   9  -1   35.66    6.65
 -10   9  -2   22.01    7.46
 -10   9   5  102.89    9.41
 -10   9   6    5.24    6.45
 -10   9  -6   -2.58   11.04
 -10   9   7   -1.57    6.39
 -10   9  -7   10.24   12.25
 -10   9  -8   43.91   13.98
 -10   9   8   30.33    7.31
 -10   9  -9   14.37   15.57
 -10   9   9    2.38    7.34
  10  -9  10   14.95   18.01
 -10   9 -10    1.50   15.19
  -9  10  10    3.23   12.16
 -10   9  10    1.53    8.19
  -9  10  11   23.31   12.42
 -10   9  11   32.15    9.66
 -10   9 -11   45.26   19.28
 -10   9 -12    3.26   20.46
  -9  10  12    1.91   11.89
  10  -9  12   12.61   19.31
 -10   9  13   15.55   10.06
  -9  10  13   24.35   12.68
 -10   9  14    6.86   10.56
  -9  10  14   -5.53   12.83
 -10   9  15    5.37   11.34
  -9  10  15    0.35   13.23
  -9  10  16   26.86   13.68
  -9  10  17    0.76   11.39
 -10  10  -7    0.35   11.96
 -10  10   7   11.08   10.23
 -10  10   8  373.86   25.90
 -10  10  -8  378.36   27.61
 -10  10   9    5.39    9.43
 -10  10  -9   -5.29   14.13
 -10  10  10   36.01   10.02
 -10  10 -10   34.77   16.90
 -10  10 -11    9.26   17.34
 -10  10  11   -0.49   10.01
 -10  10  12    4.38   10.64
 -10  10  13   -3.30   10.41
 -10  10  14  127.97   14.67
 -10  10  15    0.65   12.42
  11  -6   0   20.88    4.73
  11  -5   0   16.57    7.20
  11  -6  -1   17.70    3.48
  11  -5   1   21.79    8.12
  11  -6   1   24.88    6.04
  11  -5  -1   24.96    6.84
  11  -6   2   69.09    7.98
  11  -5   2   62.17    9.22
  11  -5  -2   56.53    7.38
 -11   6  -3  874.07   66.40
  11  -5   3  794.97   50.85
  11  -6   3  812.63   50.30
  11  -5   4  124.43   13.41
  11  -6   4  131.60   12.30
  11  -6   5   31.92    9.56
  11  -5   5   21.22   11.70
  11  -5  -5   32.18    4.32
  11  -6   6   14.51   10.06
  11  -5   6    7.32   10.84
  11  -6  -7  204.89   19.57
  11  -5  -7  160.89   12.79
 -11   5  -7  176.95   45.89
 -11   6  -7  131.55   27.31
  11  -6   7  183.54   16.37
  11  -6  -8  232.57   22.37
  11  -5  -8  259.45   18.08
 -11   5  -8  240.08   42.09
 -11   6  -8  244.11   33.95
  11  -5  -9  119.97   12.42
 -11   5  -9  102.48   39.00
  11  -6  -9  113.66   17.65
 -11   6  -9  114.34   30.98
 -11   5 -10   16.68   37.79
  11  -6 -10    1.84   16.13
 -11   6 -10    1.75   28.05
  11  -5 -10    0.26   10.60
  11  -5  10   26.24   14.70
  11  -5  11   43.15   15.15
 -11   5 -11   22.54   40.14
  11  -6  11   50.93   14.88
  11  -6 -11   16.94   17.92
 -11   6 -11   -7.50   31.17
  11  -5 -11   34.06   12.56
  11  -5  12  102.00   17.45
 -11   5 -12   33.28   44.32
  11  -6  12   95.17   16.90
  11  -6 -12   36.14   21.98
 -11   6 -12   67.04   33.53
  11  -5 -12   62.58   15.68
  11  -6 -13  105.95   25.06
  11  -5 -13  117.43   17.84
  11  -5 -14   23.38   18.83
  11  -4   1  205.02   19.41
 -11   7  -1  189.23   26.44
  11  -7   1  156.92   12.36
 -11   7  -2   -0.38   15.71
  11  -7   2   11.75    6.80
  11  -4   2   -1.07   13.50
  11  -7   3   10.22    7.18
 -11   7  -3   23.17   15.19
  11  -4   3   29.87   13.19
  11  -7   4   59.81    9.24
 -11   7  -4   51.71   15.86
  11  -4   4   43.64   14.35
  11  -7   5  193.47   15.64
  11  -4   6   21.67   14.02
  11  -7   6   26.96    9.97
  11  -4  -7   39.59    6.28
  11  -7   7   33.07   11.88
  11  -4  -8   63.91    8.00
 -11   7  -8   68.35   21.28
  11  -7   8   67.81   12.91
 -11   4  -9   -6.94   80.90
  11  -4   9   41.45   16.33
 -11   7  -9   66.99   21.23
  11  -4  -9   28.29    8.11
 -11   4 -10   -6.26   74.02
  11  -4 -10    7.24    8.56
  11  -4  10   -3.10   15.93
 -11   7 -10    9.71   24.09
  11  -7 -11   86.93   56.25
 -11   4 -11   62.38   66.21
 -11   7 -11   95.75   26.27
  11  -4  11   84.63   18.24
  11  -4 -12   17.53   12.13
  11  -7 -12  -31.74   45.90
 -11   4 -12  -30.29   67.08
  11  -4  12    4.59   16.78
  11  -7  12   11.68   17.88
  11  -4 -13   -4.66   13.92
  11  -7 -13  -22.75   44.37
 -11   8   0  219.41   16.59
 -11   8  -1   14.92    8.52
 -11   8  -2 1270.20   78.33
 -11   8  -3    1.88   10.40
  11  -8   4   66.07   11.08
 -11   8  -4   75.46   13.02
  11  -8   5   19.40   10.14
 -11   8  -5    7.04   11.74
  11  -8   6    8.55   10.34
  11  -8   7   -2.39   11.20
  11  -8   8  519.04   36.28
 -11   8   9   -4.46    8.97
  11  -8   9   -6.60   12.92
 -11   8  -9  -15.16   17.77
  11  -3  10  -21.12   18.79
 -11   8  10    4.88    9.36
 -11   8 -10  -36.09   19.41
  11  -3  11    6.60   17.24
 -11   8  11    8.73   10.32
 -11   8 -11   20.98   20.42
  11  -3 -11   -4.63    9.50
 -11   8  12  -11.10   11.56
  11  -3  12    0.64   18.94
  11  -3 -12    2.23   10.67
 -11   8 -12   21.17   24.44
 -11   8  13    8.06   12.12
  11  -3 -13   18.36   12.31
  11  -3 -14  152.72   18.32
 -11   8  14  200.52   18.24
 -11   9   0    7.48    5.66
 -11   9   1   43.70    5.66
 -11   9  -1   46.90    7.59
 -11   9  -2   27.49    8.03
 -11   9  -3  289.16   20.67
 -11   9  -4   59.03   10.73
 -11   9  -5   -1.21   10.55
 -11   9  -6   35.69   11.91
 -11   9   6   26.24    3.97
  11  -9   7  118.23   17.12
 -11   9   7  122.86    9.18
  11  -9   8   53.59   16.38
 -11   9   8   96.53    8.52
  11  -9   9   66.76   16.92
 -11   9   9   84.75    8.82
 -11   9 -10   24.31   19.20
 -11   9  10   38.03    7.96
  11  -9  10   20.13   16.39
 -11   9 -11  -10.11   21.38
 -11   9  11   -1.90    8.22
 -11   9  12    7.01    9.76
 -11   9  13   67.94   11.71
 -11   9  14    4.09   10.75
 -11  10   0  107.37    9.22
 -11  10  -1  241.67   16.83
 -11  10  -2  105.02   10.89
 -11  10  -3   14.87    8.54
 -11  10   5  415.06   26.40
 -11  10  -5  408.88   28.64
 -11  10   6  236.50   16.30
 -11  10  -6  255.13   20.44
 -11  10   7   10.45    6.33
 -11  10  -7   -8.33   13.90
 -11  10   8    5.04    6.66
 -11  10   9    5.33    6.96
 -11  10  10   98.57   10.47
 -10  11  11  143.67   15.97
 -11  10 -11  178.00   23.29
 -11  10  11  155.38   13.67
 -10  11  12    2.06   11.26
 -11  10  12    4.87    9.12
 -11  10  13    8.24   10.07
 -10  11  13   12.84   12.01
 -10  11  14   -3.17   12.33
 -11  11  -6   26.29   11.95
 -11  11  -7  211.80   19.42
 -11  11   8  162.56   14.31
 -11  11  -8  152.10   18.18
 -11  11   9  144.18   13.53
 -11  11  10   29.19    9.25
 -11  11  11    3.78    9.62
 -11  11  12    6.37    9.94
 -11  11  13  166.26   15.21
  12  -6   0  662.57   40.90
  12  -6   1    0.14    6.23
  12  -6  -1   -0.70    3.91
  12  -6   2  176.33   13.76
  12  -6   3   -4.86    7.97
  12  -6   4  535.43   34.90
 -12   6  -5  -26.78   54.54
  12  -6   5   -5.55    9.99
 -12   6  -6  130.76   43.68
  12  -6   6  133.85   14.84
  12  -6   7    7.74   11.82
 -12   6  -7   26.04   38.48
  12  -6  -7    7.25    9.95
  12  -6  -8  242.32   19.93
  12  -6   8  286.96   22.54
  12  -6   9   -2.04   12.63
  12  -6  -9    1.71   11.74
  12  -6  10   64.90   16.09
  12  -6 -10   55.33   14.32
  12  -6  11   23.36   16.46
 -12   6 -11   17.81   39.72
  12  -6 -11    1.05   15.49
  12  -6  12   96.88   17.34
  12  -7   0   -5.03    4.90
  12  -5   0    5.37    8.90
  12  -7   1   61.70    7.30
  12  -5  -1   81.87   10.75
  12  -5   1   77.87   11.33
  12  -5   2   75.07   11.81
  12  -7   2   71.04    8.17
  12  -5   3   93.95   13.04
  12  -7   3   94.41    9.88
  12  -5   4  120.13   14.60
 -12   7  -4  108.78   27.20
  12  -7   4  124.86   11.80
  12  -5   5  182.42   16.86
 -12   7  -5  171.23   27.78
  12  -5  -5  173.23   11.38
  12  -7   5  167.79   15.00
  12  -5   6   26.27   13.59
  12  -7   6   19.64    9.87
  12  -5  -6   27.66    5.16
  12  -5  -7    7.91    5.79
  12  -5   7   12.72   13.44
  12  -7   7   18.83   10.96
  12  -5  -8  234.68   17.29
  12  -5   8  253.88   22.40
 -12   7  -8  284.01   33.27
  12  -7   8  281.49   21.14
  12  -5  -9    7.58    8.60
  12  -7   9   -5.74   12.11
  12  -5   9   14.30   14.90
  12  -5 -10   11.23   10.29
  12  -7  10  -10.02   12.95
  12  -5  10   -2.94   16.02
  12  -7 -11   23.16   40.24
 -12   5 -11   22.04   60.23
  12  -7  11   61.85   15.07
  12  -5  11  117.81   17.79
  12  -5 -11   76.84   12.93
  12  -7  12   38.13   15.08
  12  -5 -12   51.48   14.19
 -12   8  -1   46.86   19.66
  12  -8   2  123.57   11.92
 -12   8  -2  122.59   18.55
  12  -8   3  121.28   11.90
 -12   8  -3  115.77   17.86
  12  -4   3  151.34   19.08
 -12   8  -4   24.48   14.75
  12  -4   4   20.16   14.63
  12  -8   4    4.41    8.88
  12  -8   5   18.64   10.37
 -12   8  -5   22.37   15.91
  12  -4   5   23.29   17.28
  12  -4   6   11.48   17.01
  12  -8   6    1.17   10.23
 -12   8  -6   -6.63   17.69
  12  -4   7   64.47   18.29
  12  -8   7   77.84   13.06
 -12   8  -7   56.19   20.08
  12  -8   8   37.99   13.37
 -12   8  -8   66.74   21.69
  12  -4  -9   42.00    8.08
  12  -8   9   44.95   14.22
  12  -4   9   67.19   16.74
 -12   8  -9   65.06   23.75
  12  -8  10   -1.29   14.33
  12  -4  10    4.51   16.88
  12  -4 -10    3.06    8.25
  12  -8  11   10.34   15.92
  12  -8  12   12.24   15.24
  12  -4 -12    1.08   10.96
 -12   9   0   14.29    8.33
 -12   9   1  220.39   19.61
 -12   9  -1  272.46   18.58
 -12   9  -2  267.40   19.95
 -12   9  -3  120.91   14.42
 -12   9  -4   31.98   12.72
 -12   9  -5  288.27   22.58
  12  -9   5  237.01   21.54
  12  -9   6   23.54   13.04
 -12   9  -6   10.25   15.64
  12  -9   7   94.98   15.84
 -12   9  -7  100.44   17.43
  12  -9   8   42.78   14.85
 -12   9  -8   50.05   19.14
  12  -9   9   71.50   16.84
 -12   9  -9   73.48   21.68
  12  -9  10    9.48   16.60
 -12   9 -10   14.98   21.52
  12  -9  11  114.55   18.84
  12  -9  12  -17.23   16.60
 -12   9  12   14.80   12.25
 -12  10   0   59.01    7.48
 -12  10   1    5.72    5.05
 -12  10  -1    0.16    7.31
 -12  10  -2   -3.02    9.11
 -12  10  -3  237.74   18.39
 -12  10  -4   28.48   10.74
 -12  10  -5   58.86   12.60
 -12  10  -6  170.34   17.39
 -12  10   7   41.98    5.48
 -12  10  -7   42.79   15.63
 -12  10  -8   64.04   17.82
 -12  10  -9   73.42   18.88
 -12  10   9   61.75    7.95
 -12  10  10   65.34    8.93
 -12  10 -10   65.83   21.01
  12 -10  10   51.41   19.07
 -12  10 -11   10.32   22.26
 -12  10  11   28.47    8.91
  12 -10  11   16.99   20.12
  12 -10  12    2.59   19.72
 -12  11   0    1.54    6.41
 -12  11  -1    9.20    7.66
 -12  11   1    9.69    5.76
 -12  11  -2  120.94   11.36
 -12  11  -3   20.71    9.44
 -12  11  -4    2.40    9.76
 -12  11   5    2.78    6.42
 -12  11  -5    4.95   10.41
 -12  11   6   65.53    7.36
 -12  11  -6   89.55   14.25
 -12  11   7   11.14    5.82
 -12  11  -7   18.63   13.59
 -12  11  -8   22.91   15.11
 -12  11   8    5.11    6.18
 -12  11  -9   22.88   15.14
 -12  11   9    7.36    6.88
 -12  11  10   47.01    8.43
 -12  11 -10   58.11   18.71
 -12  11 -11   14.89   19.70
 -12  11  11    2.96    8.52
 -12  12   8    2.16    8.60
 -12  12   9   65.54    9.89
 -12  12  10   87.61   10.82
  13  -6   0  289.83   19.94
  13  -7   0  304.31   19.16
  13  -6  -1    0.80    5.43
  13  -6   1   10.64    7.52
  13  -7   1    6.13    5.80
  13  -6  -2  337.87   22.01
  13  -6   2  392.23   24.63
  13  -7   2  374.70   23.31
  13  -7   3    3.14    7.47
  13  -6   3    1.67    9.13
  13  -7   4    1.17    8.73
  13  -6   4   -5.95   10.62
 -13   7  -5   -1.27   48.53
  13  -7   5   -6.44    9.59
  13  -6   5  -10.98   11.34
  13  -7   6   20.90   10.66
  13  -6   6   21.15   11.63
  13  -7   7    2.70   12.16
 -13   7  -7    2.04   37.79
  13  -6  -7    2.84    7.20
  13  -6   7   24.95   14.27
  13  -6  -8  129.88   12.22
 -13   6  -8  127.72   71.95
 -13   7  -8  125.43   39.48
  13  -7   8  111.86   15.69
  13  -6   8  124.27   16.62
  13  -6   9   -0.89   15.50
 -13   6  -9  -17.88   63.35
 -13   7  -9   23.42   36.88
  13  -7   9   10.33   12.98
  13  -6  -9    8.17    9.99
  13  -6  10   -6.98   15.67
 -13   7 -10   -9.88   37.30
  13  -7  10   19.00   14.35
  13  -6  11  -25.67   16.09
 -13   6 -11  -17.30   61.06
 -13   7 -11  -31.50   36.99
  13  -7  11   -5.15   14.99
  13  -7  12    6.55   15.00
  13  -5   0  411.34   29.06
  13  -5   1  656.83   43.06
  13  -8   2   17.35    7.56
  13  -5   2   28.79   12.86
 -13   8  -3   18.82   27.44
  13  -8   3   24.06    8.33
  13  -5   3   22.27   13.00
  13  -5   4   30.99   13.91
  13  -8   4   15.41    8.56
 -13   8  -4   31.09   24.30
 -13   8  -5  924.05   71.38
  13  -5   5 1114.63   67.60
 -13   8  -6  408.03   35.72
  13  -5   6  437.61   28.17
  13  -5  -6  353.76   22.83
  13  -8   6  362.00   25.84
  13  -5   7   16.19   14.97
 -13   8  -7   11.67   23.97
  13  -5  -7   32.07    5.89
  13  -8   7   13.64   11.67
 -13   8  -8   48.34   27.26
  13  -5   8   20.22   16.57
  13  -5  -8   35.24    6.95
  13  -8   8   34.83   12.30
  13  -5  -9   15.50    7.85
 -13   8  -9   -7.85   24.93
  13  -5   9    3.00   16.26
  13  -8   9   -1.94   13.20
  13  -5 -10  147.44   14.34
  13  -5  10  205.33   21.10
 -13   8 -10  185.84   33.52
  13  -8  10  167.26   18.95
  13  -5  11  408.77   31.36
 -13   8 -11  336.10   43.51
  13  -8  11  363.29   28.92
  13  -8  12   -2.52   15.48
 -13   9  -1   25.90   18.10
 -13   9  -2    0.71   15.28
 -13   9  -3    6.94   14.74
 -13   9  -4   30.30   15.61
  13  -9   4   18.35   10.62
 -13   9  -5    3.85   16.83
  13  -9   5   38.02   11.77
  13  -9   6  121.79   14.57
 -13   9  -6   50.52   19.01
  13  -9   7   -8.38   12.94
  13  -4   7   -7.43   19.35
 -13   9  -7  -10.78   20.11
  13  -4   8   81.18   20.22
 -13   9  -8  106.00   21.56
  13  -9   8   74.52   15.04
  13  -4   9   -8.31   20.00
 -13   9  -9  -11.79   22.37
  13  -9   9    8.88   14.33
  13  -4  10   52.46   19.19
 -13   9 -10   45.97   25.84
  13  -9  10   14.83   16.24
  13  -4  11    4.53   18.75
 -13   9 -11  -20.26   26.06
  13  -9  11   23.68   17.40
  13  -9  12    9.29   17.27
 -13  10   0   43.57    9.34
 -13  10   1    5.90   10.66
 -13  10  -1   -3.74    9.06
 -13  10  -2   35.22   10.93
 -13  10  -3  484.67   33.19
 -13  10  -4   20.91   12.91
 -13  10  -5  123.31   16.81
 -13  10  -6   88.41   17.33
 -13  10  -7   82.80   17.81
  13 -10   8  151.90   20.06
 -13  10  -8  168.74   22.04
  13 -10   9   48.35   17.04
 -13  10  -9   67.17   21.49
  13 -10  10   40.31   17.86
 -13  10 -10   62.00   23.43
  13 -10  11   78.41   19.13
 -13  10 -11   92.31   24.90
 -13  11   0 1137.80   69.69
 -13  11   1   -0.41    5.58
 -13  11  -1   -1.58    7.88
 -13  11  -2   -4.69    8.99
 -13  11   2   -1.98    4.35
 -13  11  -3   -7.17    9.46
 -13  11  -4  284.85   21.80
 -13  11  -5    2.32   12.01
 -13  11  -6  376.58   28.24
 -13  11  -7  -15.83   16.08
 -13  11  -8   12.27   16.80
 -13  11  -9   23.39   19.57
 -13  11 -10  202.67   25.40
 -13  11 -11    2.64   20.90
 -13  12   0  180.33   13.89
 -13  12  -1    4.63    7.92
 -13  12   1    8.66    6.33
 -13  12  -2  144.33   13.55
 -13  12  -3  -10.35    9.95
 -13  12  -4    6.33   10.93
 -13  12   5    2.84    5.21
 -13  12  -5    5.61   11.91
 -13  12   6    0.93    4.67
 -13  12  -6   11.77   12.99
 -13  12   7    5.33    5.16
 -13  12  -7   -4.95   14.27
 -13  12  -8   41.39   16.57
 -13  12   8   33.31    6.09
 -13  12  -9    2.01   16.20
 -13  12 -10   18.18   17.83
  14  -7   0    3.31    5.08
  14  -7   1    1.04    6.67
  14  -7  -1   -5.94    3.98
  14  -7   2  187.54   14.41
  14  -7   3    0.42    8.31
  14  -7   4   16.59    9.71
  14  -7   5    1.39   10.28
  14  -7   6   41.14   11.44
  14  -7   7   -7.97   12.44
  14  -7   8   32.87   14.30
 -14   7  -8   49.03   61.60
  14  -7   9   19.38   14.85
 -14   7  -9  -45.34   58.67
 -14   7 -10   79.02   57.24
  14  -7  10   55.01   16.55
 -14   7 -11   51.77   55.62
  14  -7  11   -0.49   15.62
  14  -6   0   -3.77    8.03
  14  -6  -1   29.49    7.68
  14  -6   1   56.38    9.46
  14  -8   1   45.76    7.03
  14  -6   2   32.57    9.62
  14  -8   2   45.08    7.70
  14  -6  -2   33.28    6.72
  14  -6  -3  194.87   13.75
  14  -6   3  254.91   17.72
  14  -8   3  232.07   15.97
  14  -6   4   50.99   12.29
  14  -8   4   65.75    9.52
  14  -6   5    1.68   12.23
  14  -8   5   12.71    9.99
 -14   8  -6    9.16   38.81
  14  -6   6   19.70   13.22
  14  -8   6   29.50   10.96
  14  -6  -7   85.12    8.27
  14  -6   7  101.38   16.25
  14  -8   7   97.71   13.77
  14  -8   8  131.20   16.02
  14  -6   8  118.62   18.35
 -14   8  -9   79.86   38.97
  14  -8   9   65.02   14.35
  14  -6   9   52.51   16.65
 -14   8 -10   -1.09   38.40
  14  -8  10   44.64   14.53
  14  -6  10   23.60   16.95
  14  -6  11   -3.74   17.04
  14  -8  11  -16.66   15.49
  14  -5   2  363.60   28.18
 -14   9  -3   32.50   28.54
  14  -9   3   12.79    9.47
  14  -5   3   19.67   14.95
  14  -5   4   11.71   14.70
 -14   9  -4   38.03   25.04
  14  -9   4    3.67   10.06
  14  -5   5   42.90   16.76
 -14   9  -5   28.05   24.37
  14  -9   5   27.38   11.05
  14  -5   6   50.70   16.11
 -14   9  -6   78.98   26.14
  14  -9   6   51.13   12.60
  14  -5   7  -26.83   16.37
 -14   9  -7   11.01   25.68
  14  -9   7    8.73   12.38
  14  -5   8   58.63   16.85
  14  -9   8   68.94   14.24
 -14   9  -8   44.25   27.21
  14  -9   9    6.17   14.71
  14  -5   9   -6.02   17.64
 -14   9  -9   -0.79   28.71
  14  -9  10   16.20   14.55
 -14   9 -10   19.82   30.88
  14  -5  10   32.29   19.12
  14  -9  11    1.96   15.24
 -14   9 -11   63.72   33.50
  14  -5  11   44.47   18.33
 -14  10  -1    1.42   17.77
 -14  10  -2    3.53   15.78
 -14  10  -3   70.97   16.46
 -14  10  -5    4.78   16.54
  14 -10   6   44.91   14.47
 -14  10  -6  -38.29   18.86
  14 -10   7    8.64   15.06
 -14  10  -7   12.11   19.84
  14 -10   8   32.39   16.17
 -14  10  -8   26.79   21.61
 -14  10  -9   30.82   23.59
  14 -10   9   46.29   16.28
  14 -10  10   25.89   16.55
 -14  10 -10    0.73   26.43
  14 -10  11  -10.02   17.61
 -14  10 -11  -35.02   26.93
 -14  11   0   13.54    9.28
 -14  11  -1   21.42    9.92
 -14  11  -2   43.48   11.14
 -14  11  -3  247.20   20.51
 -14  11  -4   90.07   15.52
 -14  11  -5   20.83   14.84
 -14  11  -6    0.44   16.28
 -14  11  -7   74.25   19.27
 -14  11  -8  152.38   23.35
 -14  11  -9   87.71   21.62
 -14  11 -10   18.81   21.33
  14 -11  11  -12.72   20.76
 -14  12   0  113.43   10.87
 -14  12   1    0.46    6.47
 -14  12  -1   20.64    8.74
 -14  12  -2  -11.30    9.52
 -14  12   2   -3.55    4.75
 -14  12  -3   47.20   11.46
 -14  12  -4   56.46   12.95
 -14  12  -5   13.83   13.43
 -14  12  -6   14.05   14.92
 -14  12  -7   33.36   16.83
 -14  12  -8   18.17   17.71
 -14  12  -9  -19.06   21.58
 -14  12 -10    0.63   20.99
 -14  13   0   44.50    9.57
 -14  13  -1  135.14   12.81
 -14  13   1  128.96   11.49
 -14  13  -2   -1.18    9.49
 -14  13  -3   27.91   11.21
 -14  13  -4   -1.87   11.81
 -14  13  -5  184.31   18.53
 -14  13  -6   93.31   16.16
 -14  13  -7   27.89   15.52
 -14  13  -8   -0.48   15.36
 -14  13  -9    8.89   17.06
 -14  13 -10   65.06   21.55
  15  -7   0   59.52    7.07
  15  -8   0   45.10    6.53
  15  -7  -1  -11.49    5.04
  15  -8   1    0.13    6.18
  15  -7   1    3.90    7.28
  15  -8   2    6.90    7.20
  15  -7   2   -1.76    8.21
  15  -7   3  312.47   20.87
  15  -8   3  265.02   20.01
  15  -8   4   12.95    9.43
  15  -8   5   49.99   10.77
  15  -7   5   58.42   12.31
  15  -7   6  129.86   15.75
  15  -8   6  129.49   14.57
  15  -7   7   67.91   14.29
  15  -8   7   55.40   12.90
  15  -7   8   33.19   14.53
  15  -8   8   42.78   13.24
  15  -7   9   59.85   15.36
 -15   8  -9   42.19   60.36
  15  -8   9   55.45   15.05
  15  -7  10   56.87   17.30
 -15   8 -10   20.98   56.37
  15  -8  10   52.41   14.88
  15  -7  11   69.49   17.73
  15  -8  11   10.98   14.87
  15  -6   0    2.14    9.72
  15  -6   1   26.59   10.75
  15  -6  -1   56.91    9.57
  15  -6   2   53.64   12.08
  15  -9   2   54.19    9.48
  15  -6  -2   53.50    9.10
  15  -6  -3  187.56   13.34
  15  -6   3  193.45   16.73
  15  -6   4    9.30   12.38
  15  -9   4   -5.95   10.51
 -15   9  -5   23.91   45.01
  15  -6   5   23.59   13.53
  15  -9   5    2.44   10.90
  15  -9   6   52.66   12.33
  15  -6   6   76.78   15.96
  15  -9   7   51.36   12.36
 -15   9  -7   46.62   36.84
  15  -6   7   72.49   15.98
  15  -9   8    1.46   13.51
 -15   9  -8   11.01   35.96
  15  -6   8   -5.63   14.85
  15  -9   9   71.26   14.89
  15  -6   9   50.43   17.25
  15  -9  10   44.94   14.79
 -15   9 -10   -8.76   38.75
  15  -6  10   19.40   17.42
  15  -9  11    3.36   14.88
 -15  10  -3   20.10   28.18
 -15  10  -4   29.18   25.04
 -15  10  -5   38.56   25.32
  15 -10   5   26.44   12.66
  15 -10   6   27.00   13.33
 -15  10  -6   31.76   25.08
 -15  10  -7   67.49   25.63
  15 -10   7    7.66   13.50
  15  -5   8  187.36   22.40
  15 -10   8  144.24   18.38
 -15  10  -8  116.78   30.22
  15 -10   9   13.48   15.97
  15  -5   9  -11.44   20.14
 -15  10  -9  -14.53   28.30
  15 -10  10   20.28   16.12
 -15  10 -10   34.28   31.56
  15  -5  10   25.13   20.53
  15 -10  11  -23.55   17.35
 -15  11  -1   11.97   17.94
 -15  11  -2   21.64   16.36
 -15  11  -3   21.49   16.26
 -15  11  -4   63.73   17.07
 -15  11  -5   53.81   17.75
 -15  11  -6  -16.08   19.63
 -15  11  -7  -22.42   20.57
 -15  11  -8  115.76   24.11
  15 -11   9    8.80   18.21
 -15  11  -9   -4.14   24.07
  15 -11  10   22.56   20.55
 -15  11 -10    1.50   25.13
  15 -11  11   34.74   19.74
 -15  12   0   36.47   10.13
 -15  12  -1   27.15   10.78
 -15  12  -2   60.45   12.43
 -15  12  -3   59.41   13.45
 -15  12  -4  119.63   16.56
 -15  12  -5  114.03   17.90
 -15  12  -6   11.58   17.08
 -15  12  -7    5.17   19.07
 -15  12  -8  166.99   24.65
 -15  12  -9   13.69   20.69
 -15  12 -10   30.85   23.10
 -15  13   0    0.17    8.65
 -15  13  -1   17.51    9.70
 -15  13   1   25.41    7.23
 -15  13  -2   36.03   11.18
 -15  13   2   18.65    4.83
 -15  13  -3  136.51   15.34
 -15  13  -4   27.06   14.10
 -15  13  -5  122.13   17.58
 -15  13  -6   24.09   16.49
 -15  13  -7   17.76   17.35
 -15  13  -8  107.41   21.61
 -15  13  -9   12.01   21.76
 -15  13 -10   27.02   21.62
  16  -8   0 1099.75   67.02
  16  -8   1    7.01    6.56
  16  -8   2   -3.03    7.53
  16  -8   3    1.02    8.33
  16  -8   5   14.15   10.44
  16  -8   6  427.06   29.79
  16  -8   7   -3.76   12.54
  16  -8   8  -18.08   12.87
  16  -8   9   18.15   14.91
  16  -8  10  201.98   21.41
  16  -7   0    3.14    6.91
  16  -7   1   -7.70    8.11
  16  -9   2   -1.72    7.85
  16  -7   2    9.65    8.92
  16  -9   3   58.19   10.23
  16  -7   3   66.53   11.41
  16  -9   4   -6.28    9.13
  16  -7   4    2.54   11.39
  16  -9   5   15.80   10.65
  16  -7   5    6.88   12.20
  16  -9   6   24.56   11.44
  16  -7   6   -0.35   13.01
  16  -9   7   11.80   12.36
  16  -7   7   20.33   14.62
  16  -9   8   18.16   13.17
  16  -7   8   10.17   14.66
 -16   9  -8    5.04   63.09
  16  -9   9    0.40   13.21
  16  -7   9   23.31   15.92
 -16   9  -9    9.65   59.11
  16  -9  10  -12.25   14.15
  16  -7  10   23.36   16.37
 -16   9 -10   25.83   56.25
  16  -9  11   -0.48   16.04
  16  -6   1    2.29   12.30
  16  -6   2   33.60   13.34
  16  -6   3  180.28   18.89
  16  -6   4   43.54   13.96
  16 -10   4   15.72   11.65
 -16  10  -5   -3.17   44.56
  16  -6   5   48.16   15.67
  16 -10   5   43.84   12.99
  16 -10   6   14.49   12.80
 -16  10  -6    0.98   38.73
  16  -6   6    8.78   15.88
  16 -10   7   22.87   13.37
 -16  10  -7   27.18   36.99
  16  -6   7   32.48   16.86
 -16  10  -8  100.82   36.59
  16  -6   8   76.45   18.49
  16 -10   8   81.66   16.06
 -16  10  -9   84.19   39.74
  16  -6   9   55.76   19.38
  16 -10   9   17.04   15.76
  16 -10  10  -18.70   15.86
  16  -6  10   12.05   18.87
  16 -10  11   47.82   17.86
 -16  11  -3  -16.82   28.05
 -16  11  -4    4.15   25.61
 -16  11  -5  465.91   40.79
 -16  11  -6  163.97   29.41
 -16  11  -7   -2.88   26.20
 -16  11  -8   18.59   28.20
  16 -11   8  -17.57   17.35
  16 -11   9   37.13   18.35
 -16  11  -9   65.24   31.79
  16 -11  10   75.06   20.21
 -16  11 -10  125.98   33.54
 -16  12  -2   15.41   16.86
 -16  12  -3   22.27   16.96
 -16  12  -4   30.75   17.98
 -16  12  -5   -7.40   18.00
 -16  12  -6   61.00   21.35
 -16  12  -7   12.03   21.20
 -16  12  -8    1.92   23.59
 -16  12  -9   32.50   25.94
 -16  12 -10   27.14   26.35
 -16  13  -2  256.46   20.88
 -16  13  -3   -0.61   13.32
 -16  13  -4   43.04   14.72
 -16  13  -5   -5.37   16.06
 -16  13  -6   19.68   18.79
 -16  13  -7    1.57   18.82
 -16  13  -8  167.84   25.28
 -16  13  -9    8.22   22.54
 -16  14  -3   -6.39   13.34
 -16  14  -4    4.43   14.42
 -16  14  -5  166.91   20.87
 -16  14  -6  100.72   19.96
 -16  14  -7  -13.16   19.00
 -16  14  -8    1.73   20.06
 -16  14  -9   -2.48   21.14
  17  -8   5   -4.45   11.56
  17  -9   5   -1.57    9.96
  17  -8   6   10.99   12.49
  17  -9   6   21.47   11.93
  17  -8   7   19.61   13.68
  17  -9   7    8.95   12.46
  17  -8   8    6.02   14.69
  17  -9   8    2.20   13.41
  17  -8   9   15.58   15.52
  17  -9   9   31.12   14.94
  17  -8  10    3.26   15.53
  17  -9  10    4.86   14.41
  17  -7   4   13.23   11.69
  17  -7   5   -5.47   12.71
  17 -10   6   34.04   12.57
  17  -7   6   38.62   14.14
  17 -10   7   18.53   13.63
  17  -7   7   41.38   15.38
  17 -10   8   40.28   14.81
  17  -7   8   46.12   16.76
  17  -7   9   15.45   16.96
 -17  10  -9   -4.89   58.60
  17 -10   9    2.53   15.41
  17  -7  10  -16.15   17.22
  17 -10  10   10.62   15.75
 -17  11  -5   -4.21   43.30
 -17  11  -6   22.62   38.05
 -17  11  -7    1.97   37.96
  17 -11   8   15.31   16.10
 -17  11  -8   18.50   38.73
 -17  11  -9   31.69   38.52
  17 -11   9    2.74   16.02
 -17  11 -10   57.42   42.62
  17 -11  10   17.16   16.52
 -17  12  -5   34.63   24.96
 -17  12  -6   15.77   27.00
 -17  12  -7  -31.41   29.55
 -17  12  -8   42.89   30.86
 -17  12  -9  -55.12   32.90
 -17  12 -10   45.42   31.90
 -17  13  -6   35.91   20.88
 -17  13  -7  -19.10   23.48
 -17  13  -8   15.98   24.85
 -17  13  -9    2.92   25.50
 -17  14  -8  -21.97   23.19
 -17  14  -9   18.82   24.55
   0   0   0    0.00    0.00


TITL hP_dom3_Alena_cut in P6(3)/mmc
REM P6(3)/mmc (#194 in standard setting)
CELL 0.28440   8.972975   8.972975   8.908480  90.0000  90.0000 120.0000
ZERR   11.00   0.001266   0.001266   0.000825   0.0000   0.0000   0.0000
LATT  1
SYMM -y, x-y, z
SYMM -x+y,-x, z
SYMM -x,-y, z+1/2
SYMM  y,-x+y, z+1/2
SYMM  x-y, x, z+1/2
SYMM  y, x,-z
SYMM  x-y,-y,-z
SYMM -x,-x+y,-z
SYMM -y,-x,-z+1/2
SYMM -x+y, y,-z+1/2
SYMM  x, x-y,-z+1/2
SFAC H Y
UNIT 66.00 11.00
TREF
HKLF 4
END
_computing_structure_solution     'SHELXT 2018/2 (Sheldrick, 2018)'
;
_shelx_hkl_checksum                69100
_olex2_submission_special_instructions  'No special instructions were received'
_oxdiff_exptl_absorpt_empirical_details
;
Empirical correction (ABSPACK) includes:
- Absorption correction using spherical harmonics
- Frame scaling
;

# start Validation Reply Form
_vrf_PLAT029_Y13H75_138GPa
;
PROBLEM: _diffrn_measured_fraction_theta_full value Low .      0.861 Why?  
RESPONSE: the dataset was incomplete since the data were collected in a diamond 
anvil cell metallic body of which shadows more than 60% of the reflections.
;
_vrf_PLAT973_Y13H75_138GPa
;
PROBLEM: The Reported and Calculated Rho(max) Differ by .       1.93 eA-3  
RESPONSE: the dataset was incomplete since the data were collected in a diamond 
anvil cell metallic body of which shadows more than 60% of the reflections. 
The crystal quality itself at such high pressure is poor, therefore, data 
quality is poor. Moreover, this is not a purely metallic Y phase, but hydride 
phase, which could be a possible explanation for the remaining electron density.
;

# end Validation Reply Form
