# Supplementary material for: Diverse high-pressure chemistry in Y-NH3BH3 and Y–paraffin oil systems
Source: Sci Adv. 2024 Mar 13;10(11):eadl5416. doi: 10.1126/sciadv.adl5416 (PMC10936948; doi:10.1126/sciadv.adl5416)
Supplement: Supplementary file 2 — Data S1 to S8 [file sciadv.adl5416_data_s1_to_s8.zip › adl5416_Data S8.cif]

data_dom3_hp_yc2
_audit_creation_date               2023-09-15
_audit_creation_method
;
Olex2 1.5
(compiled 2023.08.24 svn.re1ec1418 for OlexSys, GUI svn.r6817)
;
_shelx_SHELXL_version_number       '2018/3'
_audit_contact_author_address      alena.akula3@gmail.com
_audit_contact_author_email        alena.akula3@gmail.com
_audit_contact_author_name         'Alena Aslandukova'
_audit_contact_author_phone        ?
_publ_contact_author_id_orcid      ?
_publ_section_references
;
Dolomanov, O.V., Bourhis, L.J., Gildea, R.J, Howard, J.A.K. & Puschmann, H.
 (2009), J. Appl. Cryst. 42, 339-341.

Sheldrick, G.M. (2015). Acta Cryst. A71, 3-8.

Sheldrick, G.M. (2015). Acta Cryst. C71, 3-8.
;
_chemical_name_common              'yttrium carbide'
_chemical_name_systematic          YC2
_chemical_formula_moiety           'YC2'
_chemical_formula_sum              'YC2'
_chemical_formula_weight           112.93
_chemical_melting_point            ?
_chemical_oxdiff_formula           'YC2'
loop_
  _atom_type_symbol
  _atom_type_description
  _atom_type_scat_dispersion_real
  _atom_type_scat_dispersion_imag
  _atom_type_scat_source
 'C' 'C' -0.0010 0.0002 'International Tables Vol C Tables 4.2.6.8 and 6.1.1.4'
 'Y' 'Y' 0.2350 0.7878 'International Tables Vol C Tables 4.2.6.8 and 6.1.1.4'

_shelx_space_group_comment
;
The symmetry employed for this shelxl refinement is uniquely defined
by the following loop, which should always be used as a source of
symmetry information in preference to the above space-group names.
They are only intended as comments.
;
_space_group_crystal_system        'hexagonal'
_space_group_IT_number             194
_space_group_name_H-M_alt          'P 63/m m c'
_space_group_name_Hall             '-P 6c 2c'
loop_
  _space_group_symop_operation_xyz
 'x, y, z'
 '-y, x-y, z'
 '-x+y, -x, z'
 '-x, -y, z+1/2'
 'y, -x+y, z+1/2'
 'x-y, x, z+1/2'
 'y, x, -z'
 'x-y, -y, -z'
 '-x, -x+y, -z'
 '-y, -x, -z+1/2'
 '-x+y, y, -z+1/2'
 'x, x-y, -z+1/2'
 '-x, -y, -z'
 'y, -x+y, -z'
 'x-y, x, -z'
 'x, y, -z-1/2'
 '-y, x-y, -z-1/2'
 '-x+y, -x, -z-1/2'
 '-y, -x, z'
 '-x+y, y, z'
 'x, x-y, z'
 'y, x, z-1/2'
 'x-y, -y, z-1/2'
 '-x, -x+y, z-1/2'

_cell_length_a                     3.6000(17)
_cell_length_b                     3.6000(17)
_cell_length_c                     4.439(8)
_cell_angle_alpha                  90
_cell_angle_beta                   90
_cell_angle_gamma                  120
_cell_volume                       49.82(13)
_cell_formula_units_Z              2
_cell_measurement_reflns_used      70
_cell_measurement_temperature      293(2)
_cell_measurement_theta_max        14.2370
_cell_measurement_theta_min        3.3130
_shelx_estimated_absorpt_T_max     ?
_shelx_estimated_absorpt_T_min     ?
_exptl_absorpt_coefficient_mu      5.696
_exptl_absorpt_correction_T_max    1.00000
_exptl_absorpt_correction_T_min    0.87265
_exptl_absorpt_correction_type     multi-scan
_exptl_absorpt_process_details
;
CrysAlisPro 1.171.43.67a (Rigaku Oxford Diffraction, 2023)
Empirical absorption correction using spherical harmonics,
implemented in SCALE3 ABSPACK scaling algorithm.
;
_exptl_absorpt_special_details     ?
_exptl_crystal_colour              ?
_exptl_crystal_density_diffrn      7.529
_exptl_crystal_density_meas        ?
_exptl_crystal_density_method      ?
_exptl_crystal_description         'the sample was obtain after laser heating of Y in paraffin oil in diamond anvill cell at 120 GPa'
_exptl_crystal_F_000               102
_exptl_crystal_size_max            0.002
_exptl_crystal_size_mid            0.002
_exptl_crystal_size_min            0.002
_exptl_transmission_factor_max     ?
_exptl_transmission_factor_min     ?
_diffrn_reflns_av_R_equivalents    0.0675
_diffrn_reflns_av_unetI/netI       0.0434
_diffrn_reflns_Laue_measured_fraction_full  0.643
_diffrn_reflns_Laue_measured_fraction_max  0.537
_diffrn_reflns_limit_h_max         5
_diffrn_reflns_limit_h_min         -6
_diffrn_reflns_limit_k_max         5
_diffrn_reflns_limit_k_min         -5
_diffrn_reflns_limit_l_max         3
_diffrn_reflns_limit_l_min         -4
_diffrn_reflns_number              129
_diffrn_reflns_point_group_measured_fraction_full  0.643
_diffrn_reflns_point_group_measured_fraction_max  0.537
_diffrn_reflns_theta_full          10.202
_diffrn_reflns_theta_max           14.639
_diffrn_reflns_theta_min           2.714
_diffrn_ambient_temperature        293(2)
_diffrn_detector                   'Hybrid Pixel Array Detector'
_diffrn_detector_area_resol_mean   5.8140
_diffrn_measured_fraction_theta_full  0.643
_diffrn_measured_fraction_theta_max  0.537
_diffrn_measurement_details
;
List of Runs (angles in degrees, time in seconds):

  # Type    Start    End  Width  t~exp~   \w     \q     \k     \f   Frames
--------------------------------------------------------------------------
  1  \w    -38.00  38.00   0.50    1.00    --    0.00   0.00   0.00  152
;
_diffrn_measurement_device         'abstract diffractometer'
_diffrn_measurement_device_type   
 'esperanto-CrysAlisPro-abstract goniometer imported esperanto images'
_diffrn_measurement_method         '\w scans'
_diffrn_orient_matrix_axis[1]      matrixX
_diffrn_orient_matrix_axis[2]      matrixY
_diffrn_orient_matrix_axis[3]      matrixZ
_diffrn_orient_matrix_type        
 'CrysAlisPro convention (1999,Acta A55,543-557)'
_diffrn_orient_matrix_UB_11        -0.0231504000
_diffrn_orient_matrix_UB_12        0.0045436000
_diffrn_orient_matrix_UB_13        -0.0633176000
_diffrn_orient_matrix_UB_21        0.0316565000
_diffrn_orient_matrix_UB_22        -0.0582002000
_diffrn_orient_matrix_UB_23        -0.0179822000
_diffrn_orient_matrix_UB_31        -0.0860918000
_diffrn_orient_matrix_UB_32        -0.0744282000
_diffrn_orient_matrix_UB_33        0.0099527000
_diffrn_radiation_monochromator    synchrotron
_diffrn_radiation_probe            x-ray
_diffrn_radiation_type             synchrotron
_diffrn_radiation_wavelength       0.29521
_diffrn_source                     synchrotron
_reflns_Friedel_coverage           0.000
_reflns_Friedel_fraction_full      .
_reflns_Friedel_fraction_max       .
_reflns_number_gt                  32
_reflns_number_total               36
_reflns_special_details
;
 Reflections were merged by SHELXL according to the crystal
 class for the calculation of statistics and refinement.
 
 _reflns_Friedel_fraction is defined as the number of unique
 Friedel pairs measured divided by the number that would be
 possible theoretically, ignoring centric projections and
 systematic absences.
;
_reflns_threshold_expression       'I > 2\s(I)'
_computing_cell_refinement         'CrysAlisPro 1.171.43.67a (Rigaku OD, 2023)'
_computing_data_collection        
 'CrysAlisPro 1.171.43.67a (Rigaku OD, 2023) (IMPORT)'
_computing_data_reduction          'CrysAlisPro 1.171.43.67a (Rigaku OD, 2023)'
_computing_molecular_graphics      'Olex2 1.5 (Dolomanov et al., 2009)'
_computing_publication_material    'Olex2 1.5 (Dolomanov et al., 2009)'
_computing_structure_refinement    'SHELXL 2018/3 (Sheldrick, 2015)'
_computing_structure_solution      'SHELXT 2018/2 (Sheldrick, 2018)'
_refine_diff_density_max           0.506
_refine_diff_density_min           -0.689
_refine_diff_density_rms           0.159
_refine_ls_extinction_coef         .
_refine_ls_extinction_method       none
_refine_ls_goodness_of_fit_ref     1.232
_refine_ls_hydrogen_treatment      undef
_refine_ls_matrix_type             full
_refine_ls_number_parameters       6
_refine_ls_number_reflns           36
_refine_ls_number_restraints       0
_refine_ls_R_factor_all            0.0506
_refine_ls_R_factor_gt             0.0396
_refine_ls_restrained_S_all        1.232
_refine_ls_shift/su_max            0.002
_refine_ls_shift/su_mean           0.001
_refine_ls_structure_factor_coef   Fsqd
_refine_ls_weighting_details      
 'w=1/[\s^2^(Fo^2^)+(0.0581P)^2^] where P=(Fo^2^+2Fc^2^)/3'
_refine_ls_weighting_scheme        calc
_refine_ls_wR_factor_gt            0.0869
_refine_ls_wR_factor_ref           0.0915
_refine_special_details            ?
_olex2_refinement_description
;
;
_atom_sites_solution_hydrogens     .
_atom_sites_solution_primary       dual
_atom_sites_solution_secondary     ?
loop_
  _atom_site_label
  _atom_site_type_symbol
  _atom_site_fract_x
  _atom_site_fract_y
  _atom_site_fract_z
  _atom_site_U_iso_or_equiv
  _atom_site_adp_type
  _atom_site_occupancy
  _atom_site_site_symmetry_order
  _atom_site_calc_flag
  _atom_site_refinement_flags_posn
  _atom_site_refinement_flags_adp
  _atom_site_refinement_flags_occupancy
  _atom_site_disorder_assembly
  _atom_site_disorder_group
 Y001 Y 0.666667 0.333333 0.250000 0.015(3) Uiso 1 12 d S . P . .
 C002 C 0.333333 0.666667 0.250000 0.004(4) Uiso 1 12 d S . P . .
 C1 C 1.000000 0.000000 0.000000 0.005(3) Uiso 1 12 d S . P . .

_geom_special_details
;
 All esds (except the esd in the dihedral angle between two l.s. planes)
 are estimated using the full covariance matrix.  The cell esds are taken
 into account individually in the estimation of esds in distances, angles
 and torsion angles; correlations between esds in cell parameters are only
 used when they are defined by crystal symmetry.  An approximate (isotropic)
 treatment of cell esds is used for estimating esds involving l.s. planes.
;
loop_
  _geom_bond_atom_site_label_1
  _geom_bond_atom_site_label_2
  _geom_bond_distance
  _geom_bond_site_symmetry_2
  _geom_bond_publ_flag
 Y001 Y001 3.041(4) 13_655 ?
 Y001 C002 2.219(5) 13_666 ?
 Y001 C002 2.0785(10) 1_655 ?
 Y001 C002 2.0785(10) . ?
 Y001 C002 2.0785(10) 1_545 ?
 Y001 C002 2.219(5) 13_665 ?
 Y001 C1 2.3561(15) . ?
 Y001 C1 2.3561(15) 4_755 ?
 Y001 C1 2.3561(15) 4_765 ?
 Y001 C1 2.3561(15) 1_455 ?
 Y001 C1 2.3561(15) 4_655 ?
 Y001 C1 2.3561(15) 1_565 ?

loop_
  _geom_angle_atom_site_label_1
  _geom_angle_atom_site_label_2
  _geom_angle_atom_site_label_3
  _geom_angle
  _geom_angle_site_symmetry_1
  _geom_angle_site_symmetry_3
  _geom_angle_publ_flag
 C002 Y001 Y001 46.88(7) 1_545 13_655 ?
 C002 Y001 Y001 136.88(7) 13_666 13_655 ?
 C002 Y001 Y001 109.99(3) . 13_655 ?
 C002 Y001 Y001 43.12(7) 13_665 13_655 ?
 C002 Y001 Y001 109.99(3) 1_655 13_655 ?
 C002 Y001 C002 90.0 1_545 13_666 ?
 C002 Y001 C002 120.0 1_655 . ?
 C002 Y001 C002 90.0 . 13_665 ?
 C002 Y001 C002 180.0 13_666 13_665 ?
 C002 Y001 C002 90.0 1_655 13_665 ?
 C002 Y001 C002 90.0 . 13_666 ?
 C002 Y001 C002 90.0 1_545 13_665 ?
 C002 Y001 C002 120.0 1_545 . ?
 C002 Y001 C002 120.0 1_655 1_545 ?
 C002 Y001 C002 90.0 1_655 13_666 ?
 C002 Y001 C1 63.828(15) 1_655 . ?
 C002 Y001 C1 118.10(6) 13_665 4_755 ?
 C002 Y001 C1 63.827(15) 1_545 1_455 ?
 C002 Y001 C1 63.827(15) 1_545 4_655 ?
 C002 Y001 C1 151.90(6) 1_655 1_455 ?
 C002 Y001 C1 63.827(16) . 4_765 ?
 C002 Y001 C1 118.10(6) 13_666 1_455 ?
 C002 Y001 C1 63.828(15) 1_545 . ?
 C002 Y001 C1 61.90(6) 13_666 4_765 ?
 C002 Y001 C1 151.90(6) 1_545 1_565 ?
 C002 Y001 C1 151.90(6) 1_655 4_655 ?
 C002 Y001 C1 151.90(6) . . ?
 C002 Y001 C1 118.10(6) 13_666 . ?
 C002 Y001 C1 118.10(6) 13_665 4_765 ?
 C002 Y001 C1 151.90(6) 1_545 4_765 ?
 C002 Y001 C1 61.90(6) 13_665 1_455 ?
 C002 Y001 C1 63.827(16) . 4_655 ?
 C002 Y001 C1 63.827(15) 1_655 4_765 ?
 C002 Y001 C1 61.90(6) 13_666 4_655 ?
 C002 Y001 C1 61.90(6) 13_666 4_755 ?
 C002 Y001 C1 118.10(6) 13_666 1_565 ?
 C002 Y001 C1 63.828(15) 1_655 4_755 ?
 C002 Y001 C1 118.10(6) 13_665 4_655 ?
 C002 Y001 C1 63.828(15) 1_545 4_755 ?
 C002 Y001 C1 151.90(6) . 4_755 ?
 C002 Y001 C1 63.827(15) 1_655 1_565 ?
 C002 Y001 C1 63.827(15) . 1_565 ?
 C002 Y001 C1 61.90(6) 13_665 1_565 ?
 C002 Y001 C1 63.827(16) . 1_455 ?
 C002 Y001 C1 61.90(6) 13_665 . ?
 C1 Y001 Y001 92.42(9) 4_755 13_655 ?
 C1 Y001 Y001 49.82(4) . 13_655 ?
 C1 Y001 Y001 49.82(4) 1_455 13_655 ?
 C1 Y001 Y001 161.220(11) 4_765 13_655 ?
 C1 Y001 Y001 92.42(9) 4_655 13_655 ?
 C1 Y001 Y001 105.03(13) 1_565 13_655 ?
 C1 Y001 C1 99.63(7) 1_455 1_565 ?
 C1 Y001 C1 127.65(3) . 4_765 ?
 C1 Y001 C1 56.19(12) 1_455 4_655 ?
 C1 Y001 C1 99.63(7) . 1_455 ?
 C1 Y001 C1 99.63(7) 4_765 4_655 ?
 C1 Y001 C1 127.65(3) . 4_655 ?
 C1 Y001 C1 56.19(12) 4_765 1_565 ?
 C1 Y001 C1 127.65(3) 1_455 4_765 ?
 C1 Y001 C1 99.63(7) . 1_565 ?
 C1 Y001 C1 127.65(3) 4_755 1_455 ?
 C1 Y001 C1 56.19(11) 4_755 . ?
 C1 Y001 C1 127.65(3) 4_755 1_565 ?
 C1 Y001 C1 99.63(7) 4_755 4_655 ?
 C1 Y001 C1 99.63(7) 4_755 4_765 ?
 C1 Y001 C1 127.65(3) 4_655 1_565 ?
 Y001 C002 Y001 180.0 13_666 13_665 ?
 Y001 C002 Y001 90.0 1_565 13_665 ?
 Y001 C002 Y001 120.0 1_455 . ?
 Y001 C002 Y001 120.0 1_565 . ?
 Y001 C002 Y001 90.0 . 13_666 ?
 Y001 C002 Y001 90.0 1_455 13_666 ?
 Y001 C002 Y001 90.0 1_565 13_666 ?
 Y001 C002 Y001 120.0 1_565 1_455 ?
 Y001 C002 Y001 90.0 1_455 13_665 ?
 Y001 C002 Y001 90.0 . 13_665 ?
 Y001 C1 Y001 180.0 13_755 . ?
 Y001 C1 Y001 99.63(7) . 1_655 ?
 Y001 C1 Y001 99.63(7) 13_755 13_765 ?
 Y001 C1 Y001 80.37(7) 1_655 13_765 ?
 Y001 C1 Y001 180.0 13_655 1_655 ?
 Y001 C1 Y001 99.63(7) 1_655 1_545 ?
 Y001 C1 Y001 80.37(7) 13_755 1_655 ?
 Y001 C1 Y001 99.63(7) 13_655 13_765 ?
 Y001 C1 Y001 80.37(7) 13_755 1_545 ?
 Y001 C1 Y001 99.63(7) . 1_545 ?
 Y001 C1 Y001 80.37(7) . 13_655 ?
 Y001 C1 Y001 80.37(7) 13_655 1_545 ?
 Y001 C1 Y001 180.0 13_765 1_545 ?
 Y001 C1 Y001 80.37(7) . 13_765 ?
 Y001 C1 Y001 99.63(7) 13_755 13_655 ?

_shelx_res_file
;
TITL dom3_hp_yc2_b.res in P6(3)/mmc
    dom3_hp_yc2.res
    created by SHELXL-2018/3 at 15:14:18 on 15-Sep-2023
REM Old TITL dom3_hP_YC2 in P63mc #186
REM SHELXT solution in P6(3)/mmc: R1 0.138, Rweak 0.000, Alpha 0.025
REM <I/s> 0.115 for 2 systematic absences, Orientation as input
REM Formula found by SHELXT: O Y
CELL 0.29521 3.6 3.6 4.4385 90 90 120
ZERR 2 0.0017 0.0017 0.0105 0 0 0
LATT 1
SYMM -Y,+X-Y,+Z
SYMM +Y-X,-X,+Z
SYMM -X,-Y,0.5+Z
SYMM +Y,-X+Y,0.5+Z
SYMM -Y+X,+X,0.5+Z
SYMM +Y,+X,-Z
SYMM -Y+X,-Y,-Z
SYMM -X,-X+Y,-Z
SYMM -Y,-X,0.5-Z
SYMM +Y-X,+Y,0.5-Z
SYMM +X,+X-Y,0.5-Z
SFAC C Y
DISP C -0.001 0.0002 4.0453
DISP Y 0.235 0.7878 1410.7398
UNIT 4 2

L.S. 50
PLAN  2
CONF
LIST 6
fmap 2
MORE -1
ACTA
OMIT -1 3 2
OMIT 0 2 1
OMIT 0 5 0
REM <olex2.extras>
REM <HklSrc "%.\\dom3_hP_YC2.hkl">
REM </olex2.extras>

WGHT    0.058100
SWAT    0.615290    0.0087
FVAR       3.90651
Y001  2    0.666667    0.333333    0.250000    10.08333    0.01469
C002  1    0.333333    0.666667    0.250000    10.08333    0.00415
C1    1    1.000000    0.000000    0.000000    10.08333    0.00495
HKLF 4


REM  dom3_hp_yc2_b.res in P6(3)/mmc
REM wR2 = 0.0915, GooF = S = 1.232, Restrained GooF = 1.232 for all data
REM R1 = 0.0396 for 32 Fo > 4sig(Fo) and 0.0506 for all 36 data
REM 6 parameters refined using 0 restraints

END

WGHT      0.0581      0.0000

REM Highest difference peak  0.506,  deepest hole -0.689,  1-sigma level  0.159
Q1    1   0.5000  0.0000  0.0000  10.25000  0.05    0.51
Q2    1   0.8328  0.1672  0.2500  10.25000  0.05    0.44
;
_shelx_res_checksum                20837
_shelx_hkl_file
;
  -1   1   0 1908.26   25.21
   1  -1   0 2051.57   25.02
   1  -1  -1 4786.85   24.30
  -1   1   1 4782.98   22.68
   2  -1   0 9999.00   85.16
   2  -1  -1   -2.37   31.45
  -2   1   1   -1.59   39.07
  -1   2   1   10.70   39.31
   1  -2  -1   14.46   40.28
   1  -2  -2 5019.15   42.40
   2  -1  -2 4955.64   35.68
   2  -2   0 1098.00   80.87
  -2   2   0 1144.71   53.43
   0  -2  -1 3874.69   45.69
   0   2  -1 3813.10   86.57
  -2   2   1 3822.01   64.31
  -2   0   1 4344.61   24.31
   0   2   1 3939.78   47.95
   2   0  -1 4261.06   24.08
   2  -2  -2 2535.89   62.13
  -2   2   2 2334.14   45.49
   2  -2  -3 2117.69   52.01
   2  -3   0  812.39   84.52
  -3   2   0  841.34   60.87
  -3   1   0  701.46   53.89
  -2   3   0  821.20   65.07
  -1   3   0  714.84   51.08
   2  -3  -1 2385.90   63.78
  -1   3   1 2691.80   56.13
  -2   3  -1 2569.40   87.69
  -3   2   1 2794.14   57.63
  -3   1   1 2959.98   55.51
  -2   3   1 2668.66   82.48
   1  -3  -1 2490.19   53.68
   3  -1  -1 2752.33   58.51
  -1   3  -1 2976.26   78.29
   3  -2  -1 2657.20   61.56
  -2   3   2 1897.87   62.64
  -3   2   2 1842.66   52.46
  -1   3   2 2269.10   83.10
   3  -2  -2 1892.24   58.24
   2  -3  -2 2060.70   71.82
   1  -3  -2 2155.58   79.85
   3  -1  -3 1567.76   47.02
  -3   2   3 1544.65   89.29
  -2   3   3 1535.34  104.10
   2  -3  -3 1762.68   71.55
   3  -2  -3 1483.20   77.48
   3  -3   0 4210.92  180.77
  -3   3   0 5531.28   71.24
   0   3  -1  142.68   54.42
  -3   3   1  -14.12   69.26
   3   0  -1  -31.91   62.46
  -3   0   1    3.57   28.13
   3  -3  -1  -19.57   76.07
  -3   3   2 3166.91   66.57
   3   0  -2 3298.11   40.07
   0  -3  -2 3327.39   60.28
  -3   3   3  -19.14   75.58
   3  -3  -3  -57.14   98.77
  -2   4   0 4517.50   73.64
  -4   2   0 4551.85   71.95
   2  -4   0 4630.83  147.29
   2  -4  -1  -38.60   87.83
  -2   4  -1  -15.21   99.52
  -2  -2  -1  -11.56   33.67
  -2   4   1  -17.99  102.54
  -4   2   1   15.38   62.01
   4  -2  -1  -36.99   85.09
   4  -2  -2 2487.40   63.04
   2  -4  -2 2568.38   86.98
  -4   2   2 2443.69   57.57
  -2   4   3  -22.35  110.50
  -4   2   3   -6.00   88.56
   4  -2  -3  -15.82   69.88
  -3   4   0  445.46   87.02
   1   3   0  495.60   39.20
  -1   4   0  516.00   68.50
  -1  -3   0  469.72   55.69
   4  -3   0  656.32  196.93
   1  -4   0  530.55   92.50
  -4   1   0  647.09   56.50
  -4   3   0  350.97   71.89
   1   3  -1 1517.36   42.15
  -1  -3  -1 1362.12   50.47
  -4   3   1 1490.62   75.33
  -3   4   1 1580.48   93.48
   4  -1  -1 1762.97  140.52
   4  -3  -1 1354.24   95.99
  -3   4  -1 1877.96  106.36
   3  -4  -1 1464.54  114.16
  -1   4  -1 1685.59   78.61
  -1   4   1 1734.79   68.78
   1  -4  -1 1641.55   70.65
   3   1  -2  926.68   26.85
   3  -4  -2  963.24   93.16
  -4   1   2 1121.26   44.16
   1  -4  -2 1083.54   78.61
  -1   4   2  898.03   72.23
   1   3  -2 1002.73   89.03
  -4   3   2 1071.02   74.78
  -3   4   2 1122.39   87.99
   4  -1  -2 1066.62   51.14
  -1  -3  -2  977.02   52.64
   4  -3  -2  841.09   74.59
   4  -3  -3 1009.61   84.26
   4  -1  -3 1023.67   59.89
   4  -1  -4  227.86   81.74
  -4   4   0  450.69   89.93
  -4   0   0  390.42   40.15
   0   4  -1 1259.22   59.54
   0   4   1 1405.69   62.52
  -4   4   1 1230.48   91.25
   4  -4  -1 1289.78  119.65
  -4   0   1 1264.69   36.01
   0  -4  -2  866.86   82.46
   0   4  -2  624.98   86.51
   0  -4  -3  793.86   81.85
  -5   2   0  300.20   63.96
  -5   3   0  341.95   77.75
  -2   5   0  288.01   92.27
   2  -5   0  135.95  162.97
  -2   5  -1 1042.31   94.15
  -2  -3  -1  806.59   46.23
  -5   3   1  989.48   80.10
  -5   2   1 1214.95   75.45
   5  -2  -1  879.16  197.35
  -2   5   1 1105.25  110.38
   2  -5  -1 1036.35  127.33
  -5   3   2  721.14   81.12
   5  -2  -2  532.20   92.49
  -5   2   2  641.68   62.85
   5  -2  -3  618.26   80.67
  -5   2   3  824.02   97.14
   5  -2  -4   98.08   85.06
  -5   1   0 1946.33   62.42
   1   4   0 1713.15   55.86
  -1   5   0 2541.34  109.07
  -1  -4   0 2517.11  149.09
   1  -5   0 1610.42  229.08
   1  -5  -1   55.81  116.28
  -1  -4  -1    3.12   62.57
  -5   1   1  173.19   74.22
  -1   5   1   83.65   73.97
  -1   5  -1  -17.87   77.63
   1  -5  -2 1545.20   87.53
  -5   1   2 1567.66   58.59
  -1   5   2 1404.67   87.95
  -1  -4  -2 1166.60   80.55
   5  -1  -2 1542.63   88.43
  -1   5  -2 1236.55  112.47
   0  -5   0  769.83  216.70
   0  -5  -2  552.88   84.70
  -6   2   0  137.45   68.62
  -6   2   1  344.63  101.92
   0   0   0    0.00    0.00


TITL dom3_hP_YC2 in P6(3)/mmc
REM P6(3)/mmc (#194 in standard setting)
CELL 0.29521   3.599999   3.599999   4.438536  90.0000  90.0000 120.0000
ZERR    2.00   0.001709   0.001709   0.010460   0.0000   0.0000   0.0000
LATT  1
SYMM -y, x-y, z
SYMM -x+y,-x, z
SYMM -x,-y, z+1/2
SYMM  y,-x+y, z+1/2
SYMM  x-y, x, z+1/2
SYMM  y, x,-z
SYMM  x-y,-y,-z
SYMM -x,-x+y,-z
SYMM -y,-x,-z+1/2
SYMM -x+y, y,-z+1/2
SYMM  x, x-y,-z+1/2
SFAC C Y
UNIT 4.00 2.00
TREF
HKLF 4
END
_computing_structure_solution     'SHELXT 2018/2 (Sheldrick, 2018)'
_computing_structure_solution     'SHELXT 2018/2 (Sheldrick, 2018)'
_computing_structure_solution     'SHELXT 2018/2 (Sheldrick, 2018)'
_computing_structure_solution     'SHELXT 2018/2 (Sheldrick, 2018)'
_computing_structure_solution     'SHELXT 2018/2 (Sheldrick, 2018)'
;
_shelx_hkl_checksum                7338
loop_
  _axis.id
  _axis.system
  _axis.type
  _axis.equipment
  _axis.parity
  _axis.depends_on
  _axis.zero
  _axis.vector[1]
  _axis.vector[2]
  _axis.vector[3]
 source abstract . source . . . 0.99998745 0.00000000 -0.00500960
 omega abstract rotation goniometer -1 . 0.11866000 0.00000000 0.00000000
 1.00000000
 kappa abstract rotation goniometer -1 omega 0.00000000 -0.76604444 0.00000000
 0.64278761
 phi abstract rotation goniometer -1 kappa . 0.00000000 0.00000000 1.00000000
 theta abstract rotation goniometer -1 . 0.44183000 0.00000000 0.00000000
 1.00000000
 matrixX abstract general general . phi . 1.00000000 0.00000000 0.00000000
 matrixY abstract general general . phi . 0.00000000 1.00000000 0.00000000
 matrixZ abstract general general . phi . 0.00000000 0.00000000 1.00000000
 dacX abstract translation general . phi . 0.00000000 1.00000000 0.00000000
 dacY abstract translation general . phi . -1.00000000 0.00000000 0.00000000
 dacZ abstract translation general . phi . 0.00000000 0.00000000 1.00000000

_olex2_submission_special_instructions  'No special instructions were received'
_oxdiff_exptl_absorpt_empirical_details
;
Empirical correction (ABSPACK) includes:
- Absorption correction using spherical harmonics
- Frame scaling
- Detector area scaling
;
_oxdiff_exptl_absorpt_empirical_full_max  2.298
_oxdiff_exptl_absorpt_empirical_full_min  0.619

# start Validation Reply Form

_vrf_ATOM007_dom3_hp_yc2
;
PROBLEM: _atom_site_aniso_label is missing. Unique label identifying the atom site.  
RESPONSE: the dataset was incomplete since the data were collected in a diamond 
anvil cell metallic body of which shadows more than 60% of the reflections. 
Consequently, the number of reflections is not enough to refine the 
structure in the anisotropic approximation

;


_vrf_PLAT029_dom3_hp_yc2
;
PROBLEM: _diffrn_measured_fraction_theta_full value Low .      0.643 Why?  
RESPONSE: the dataset was incomplete since the data were collected in a diamond 
anvil cell metallic body of which shadows more than 60% of the reflections. 
Moreover, the crystal quality itself at such high pressure is poor, 
therefore, data quality is poor.
;

_vrf_PLAT113_dom3_hp_yc2
;
PROBLEM: ADDSYM Suggests Possible Pseudo/New  Space Group     P6/mmm Check 
RESPONSE: the space group was checked and it is correct.
;
# end Validation Reply Form
